# Supplementary material for: Aqua­chlorido(4-methyl­benzoato-κO)(1,10-phenanthroline-κ2 N,N′)copper(II)
Source: Acta Crystallogr Sect E Struct Rep Online. 2008 Apr 26;64(Pt 5):m716. doi: 10.1107/S1600536808010945 (PMC2961304; doi:10.1107/S1600536808010945)
Supplement: Supplementary file 1 [file e-64-0m716-sup1.cif]

##############################################################################
###                                                                        ###
###        Electronic paper (Acta Crystallographica Section E)             ###
###                                                                        ###
##############################################################################
#                                                                            #
# This CIF contains the data in a paper accepted for publication in Acta     #
# Crystallographica Section E. It conforms to the requirements of Notes      #
# for Authors for Section E, and has been peer reviewed under the auspices   #
# of the IUCr Commission on Journals.                                        #
#                                                                            #
# Full details of the Crystallographic Information File format               #
# are given in the paper "The Crystallographic Information File (CIF):       #
# a New Standard Archive File for Crystallography" by S. R. Hall, F. H.      #
# Allen and I. D. Brown [Acta Cryst. (1991), A47, 655-685].                  #
#                                                                            #
# The current version of the core CIF dictionary is obtainable from          #
# ftp://ftp.iucr.org/pub/cif_core.dic. The current version number is 2.4.    #
#                                                                            #
# Software is freely available for graphical display of the structure(s) in  #
# this CIF.  For information consult the CIF home page http://www.iucr.org/  #
# cif/home.html                                                              #
#                                                                            #
# This file may be used for bona fide research purposes within the           #
# scientific community so long as proper attribution is given to the journal # 
# article from which it was obtained.                                        #
#                                                                            #
##############################################################################
                                             
data_I
_audit_creation_method     SHELXL-97
_chemical_name_systematic
;
Aquachlorido(4-methylbenzoato-\k<i>O</i>)(1,10-phenanthroline-
\k^2^N,N')copper(II)
;
_chemical_name_common     ?
_chemical_formula_moiety     'C20 H17 Cl Cu N2 O3'
_chemical_formula_sum     'C20 H17 Cl Cu N2 O3'
_chemical_formula_iupac     '[Cu (C8 H7 O2) Cl (C12 H8 N2) (H2 O)]'
_chemical_formula_weight     432.35
_chemical_melting_point     ?
_symmetry_cell_setting     'Monoclinic'
_symmetry_space_group_name_H-M     'P 21/n'
_symmetry_space_group_name_Hall     '-P 2yn'
loop_
    _symmetry_equiv_pos_as_xyz
    'x, y, z'
    '-x+1/2, y+1/2, -z+1/2'
    '-x, -y, -z'
    'x-1/2, -y-1/2, z-1/2'
_cell_length_a     10.9095(4)
_cell_length_b     11.0546(4)
_cell_length_c     15.2059(6)
_cell_angle_alpha     90.00
_cell_angle_beta     103.578(2)
_cell_angle_gamma     90.00
_cell_volume     1782.58(12)
_cell_formula_units_Z     4
_cell_measurement_reflns_used     2895
_cell_measurement_theta_min     2.35
_cell_measurement_theta_max     27.89
_cell_measurement_temperature     296(2)
_exptl_crystal_description     block
_exptl_crystal_colour     blue
_exptl_crystal_size_max     0.30
_exptl_crystal_size_mid     0.29
_exptl_crystal_size_min     0.25
_exptl_crystal_density_diffrn     1.611
_exptl_crystal_density_meas     ?
_exptl_crystal_density_method     'not measured'
_exptl_crystal_F_000     884
_exptl_absorpt_coefficient_mu     1.399
_exptl_absorpt_correction_type     multi-scan
_exptl_absorpt_process_details     '(SADABS; Sheldrick, 1996)'
_exptl_absorpt_correction_T_min     0.6789
_exptl_absorpt_correction_T_max     0.7211
_exptl_special_details
;
;
_diffrn_ambient_temperature     296(2)
_diffrn_radiation_type     MoK\a
_diffrn_radiation_wavelength     0.71073
_diffrn_radiation_source     'fine-focus sealed tube'
_diffrn_radiation_monochromator     graphite
_diffrn_measurement_device_type     'Bruker APEXII area-detector'
_diffrn_measurement_method     '\f and \w'
_diffrn_detector_area_resol_mean     ?
_diffrn_reflns_number     17233
_diffrn_reflns_av_R_equivalents     0.0392
_diffrn_reflns_av_sigmaI/netI     0.0335
_diffrn_reflns_theta_min     2.08
_diffrn_reflns_theta_max     27.50
_diffrn_reflns_theta_full     27.50
_diffrn_measured_fraction_theta_max     1.000
_diffrn_measured_fraction_theta_full     1.000
_diffrn_reflns_limit_h_min     -13
_diffrn_reflns_limit_h_max     14
_diffrn_reflns_limit_k_min     -14
_diffrn_reflns_limit_k_max     14
_diffrn_reflns_limit_l_min     -19
_diffrn_reflns_limit_l_max     19
_diffrn_standards_number     0
_diffrn_standards_interval_count     ?
_diffrn_standards_interval_time     ?
_diffrn_standards_decay_%     ?
_refine_special_details
;
Refinement of <i>F</i>^2^ against ALL reflections. The weighted <i>R</i>-factor
<i>wR</i> and goodness of fit <i>S</i> are based on <i>F</i>^2^, conventional
<i>R</i>-factors <i>R</i> are based on <i>F</i>, with <i>F</i> set to zero for
negative <i>F</i>^2^. The threshold expression of <i>F</i>^2^ >
\s(<i>F</i>^2^) is used only for calculating <i>R</i>-factors(gt) <i>etc</i>.
and is not relevant to the choice of reflections for refinement.
<i>R</i>-factors based on <i>F</i>^2^ are statistically about twice as large
as those based on <i>F</i>, and <i>R</i>- factors based on ALL data will be
even larger.
;
_reflns_number_total     4096
_reflns_number_gt     3470
_reflns_threshold_expression     I>2\s(I)
_refine_ls_structure_factor_coef     Fsqd
_refine_ls_matrix_type     full
_refine_ls_R_factor_all     0.0392
_refine_ls_R_factor_gt     0.0313
_refine_ls_wR_factor_gt     0.0825
_refine_ls_wR_factor_ref     0.0869
_refine_ls_goodness_of_fit_ref     1.052
_refine_ls_restrained_S_all     1.051
_refine_ls_number_reflns     4096
_refine_ls_number_parameters     251
_refine_ls_number_restraints     3
_refine_ls_hydrogen_treatment     mixed
_refine_ls_weighting_scheme     calc
_refine_ls_weighting_details
         'calc w=1/[\s^2^(Fo^2^)+(0.0424P)^2^+0.6484P] where P=(Fo^2^+2Fc^2^)/3'
_atom_sites_solution_hydrogens     geom
_atom_sites_solution_primary     direct
_atom_sites_solution_secondary     difmap
_refine_ls_shift/su_max     0.001
_refine_ls_shift/su_mean     0.000
_refine_diff_density_max     0.361
_refine_diff_density_min     -0.405
_refine_ls_extinction_method     none
_refine_ls_extinction_coef     ?
loop_
    _atom_type_symbol
    _atom_type_description
    _atom_type_scat_dispersion_real
    _atom_type_scat_dispersion_imag
    _atom_type_scat_source
    'C' 'C' 0.0033 0.0016
                         'International Tables Vol C Tables 4.2.6.8 and 6.1.1.4'
    'H' 'H' 0.0000 0.0000
                         'International Tables Vol C Tables 4.2.6.8 and 6.1.1.4'
    'N' 'N' 0.0061 0.0033
                         'International Tables Vol C Tables 4.2.6.8 and 6.1.1.4'
    'O' 'O' 0.0106 0.0060
                         'International Tables Vol C Tables 4.2.6.8 and 6.1.1.4'
    'Cl' 'Cl' 0.1484 0.1585
                         'International Tables Vol C Tables 4.2.6.8 and 6.1.1.4'
    'Cu' 'Cu' 0.3201 1.2651
                         'International Tables Vol C Tables 4.2.6.8 and 6.1.1.4'
_computing_data_collection     'APEX2 (Bruker, 2004)'
_computing_cell_refinement     'APEX2 (Bruker, 2004)'
_computing_data_reduction     'APEX2 (Bruker, 2004)'
_computing_structure_solution     'SHELXS97 (Sheldrick, 2008)'
_computing_structure_refinement     'SHELXL97 (Sheldrick, 2008)'
_computing_molecular_graphics     'DIAMOND (Brandenburg, 2001)'
_computing_publication_material     'SHELXTL (Sheldrick, 2008\\bbr00)'
loop_
    _atom_site_type_symbol
    _atom_site_label
    _atom_site_fract_x
    _atom_site_fract_y
    _atom_site_fract_z
    _atom_site_U_iso_or_equiv
    _atom_site_adp_type
    _atom_site_calc_flag
    _atom_site_refinement_flags
    _atom_site_occupancy
    _atom_site_disorder_assembly
    _atom_site_disorder_group
    C C1 0.64907(19) 0.5567(2) 0.17000(14) 0.0353(4) Uani d . 1 . .
    H H1 0.7299 0.5880 0.1905 0.042 Uiso calc R 1 . .
    C C2 0.6213(2) 0.4448(2) 0.20277(15) 0.0417(5) Uani d . 1 . .
    H H2 0.6826 0.4030 0.2445 0.050 Uiso calc R 1 . .
    C C3 0.5034(2) 0.3969(2) 0.17311(14) 0.0401(5) Uani d . 1 . .
    H H3 0.4843 0.3214 0.1934 0.048 Uiso calc R 1 . .
    C C4 0.41115(19) 0.46272(19) 0.11182(13) 0.0323(4) Uani d . 1 . .
    C C5 0.2842(2) 0.4229(2) 0.07897(14) 0.0387(5) Uani d . 1 . .
    H H5 0.2592 0.3489 0.0980 0.046 Uiso calc R 1 . .
    C C6 0.1996(2) 0.4917(2) 0.02029(15) 0.0396(5) Uani d . 1 . .
    H H6 0.1174 0.4638 -0.0003 0.047 Uiso calc R 1 . .
    C C7 0.23384(19) 0.6059(2) -0.01065(14) 0.0349(4) Uani d . 1 . .
    C C8 0.1518(2) 0.6819(2) -0.07119(17) 0.0470(6) Uani d . 1 . .
    H H8 0.0687 0.6587 -0.0949 0.056 Uiso calc R 1 . .
    C C9 0.1943(2) 0.7895(2) -0.09500(19) 0.0541(7) Uani d . 1 . .
    H H9 0.1399 0.8406 -0.1345 0.065 Uiso calc R 1 . .
    C C10 0.3190(2) 0.8236(2) -0.06052(16) 0.0440(5) Uani d . 1 . .
    H H10 0.3463 0.8979 -0.0775 0.053 Uiso calc R 1 . .
    C C11 0.35799(17) 0.64676(18) 0.02085(12) 0.0287(4) Uani d . 1 . .
    C C12 0.44711(17) 0.57430(17) 0.08258(12) 0.0276(4) Uani d . 1 . .
    C C13 0.85765(19) 0.81625(19) 0.06922(14) 0.0343(4) Uani d . 1 . .
    C C14 0.98797(18) 0.77868(18) 0.11736(13) 0.0305(4) Uani d . 1 . .
    C C15 1.09054(19) 0.8525(2) 0.11423(15) 0.0375(5) Uani d . 1 . .
    H H15 1.0786 0.9222 0.0790 0.045 Uiso calc R 1 . .
    C C16 1.20987(19) 0.8220(2) 0.16345(15) 0.0397(5) Uani d . 1 . .
    H H16 1.2773 0.8727 0.1614 0.048 Uiso calc R 1 . .
    C C17 1.23162(19) 0.7185(2) 0.21550(14) 0.0354(5) Uani d . 1 . .
    C C18 1.12943(19) 0.6429(2) 0.21623(14) 0.0364(5) Uani d . 1 . .
    H H18 1.1422 0.5713 0.2492 0.044 Uiso calc R 1 . .
    C C19 1.00983(19) 0.67339(19) 0.16855(14) 0.0336(4) Uani d . 1 . .
    H H19 0.9426 0.6226 0.1707 0.040 Uiso calc R 1 . .
    C C20 1.3607(2) 0.6881(3) 0.27276(16) 0.0476(6) Uani d . 1 . .
    H H20A 1.4229 0.7369 0.2541 0.071 Uiso calc R 1 . .
    H H20B 1.3784 0.6042 0.2654 0.071 Uiso calc R 1 . .
    H H20C 1.3629 0.7040 0.3352 0.071 Uiso calc R 1 . .
    Cl Cl1 0.55415(5) 0.92640(5) 0.16915(4) 0.03802(13) Uani d . 1 . .
    Cu Cu1 0.58608(2) 0.78128(2) 0.052071(16) 0.02995(9) Uani d . 1 . .
    N N1 0.56500(14) 0.62052(15) 0.11079(10) 0.0290(3) Uani d . 1 . .
    N N2 0.40076(16) 0.75369(16) -0.00414(12) 0.0327(4) Uani d . 1 . .
    O O1 0.76822(13) 0.76408(14) 0.09531(10) 0.0352(3) Uani d . 1 . .
    O O2 0.84387(16) 0.8934(2) 0.00865(14) 0.0697(6) Uani d . 1 . .
    O O1W 0.60789(15) 0.87990(17) -0.05137(12) 0.0500(4) Uani d D 1 . .
    H H1W 0.6788(12) 0.908(2) -0.041(2) 0.075 Uiso d D 1 . .
    H H2W 0.563(2) 0.9330(19) -0.0792(19) 0.075 Uiso d D 1 . .
loop_
    _atom_site_aniso_label
    _atom_site_aniso_U_11
    _atom_site_aniso_U_22
    _atom_site_aniso_U_33
    _atom_site_aniso_U_12
    _atom_site_aniso_U_13
    _atom_site_aniso_U_23
    C1 0.0295(10) 0.0428(12) 0.0317(10) -0.0006(9) 0.0034(8) 0.0039(9)
    C2 0.0400(12) 0.0482(13) 0.0348(11) 0.0060(10) 0.0044(9) 0.0126(10)
    C3 0.0479(13) 0.0383(12) 0.0354(11) -0.0028(10) 0.0124(9) 0.0073(9)
    C4 0.0370(11) 0.0319(10) 0.0296(10) -0.0045(8) 0.0112(8) -0.0021(8)
    C5 0.0404(12) 0.0388(12) 0.0390(11) -0.0134(9) 0.0132(9) -0.0029(9)
    C6 0.0306(10) 0.0473(13) 0.0404(11) -0.0141(9) 0.0075(9) -0.0068(10)
    C7 0.0279(10) 0.0428(12) 0.0326(10) -0.0064(8) 0.0042(8) -0.0054(9)
    C8 0.0257(10) 0.0598(15) 0.0492(13) -0.0063(10) -0.0041(9) 0.0032(12)
    C9 0.0348(12) 0.0607(17) 0.0574(16) 0.0031(11) -0.0078(11) 0.0166(13)
    C10 0.0333(11) 0.0433(12) 0.0499(13) -0.0008(10) -0.0013(10) 0.0133(11)
    C11 0.0263(9) 0.0322(10) 0.0271(9) -0.0029(8) 0.0052(7) -0.0023(8)
    C12 0.0267(9) 0.0329(10) 0.0233(8) -0.0032(8) 0.0059(7) -0.0025(7)
    C13 0.0283(10) 0.0372(11) 0.0355(10) -0.0047(8) 0.0037(8) 0.0011(9)
    C14 0.0263(9) 0.0354(11) 0.0295(10) -0.0033(8) 0.0057(8) -0.0034(8)
    C15 0.0316(10) 0.0395(12) 0.0414(11) -0.0053(9) 0.0083(9) 0.0032(9)
    C16 0.0256(10) 0.0486(13) 0.0448(12) -0.0086(9) 0.0080(9) -0.0058(10)
    C17 0.0260(10) 0.0477(13) 0.0317(10) 0.0025(9) 0.0054(8) -0.0089(9)
    C18 0.0342(11) 0.0379(11) 0.0362(11) 0.0036(9) 0.0067(9) 0.0001(9)
    C19 0.0288(10) 0.0360(11) 0.0361(10) -0.0049(8) 0.0081(8) -0.0038(9)
    C20 0.0290(11) 0.0691(16) 0.0419(12) 0.0051(11) 0.0026(9) -0.0065(12)
    Cl1 0.0337(3) 0.0380(3) 0.0397(3) 0.0030(2) 0.0033(2) 0.0001(2)
    Cu1 0.02281(13) 0.03156(15) 0.03284(15) -0.00285(9) 0.00123(10) 0.00481(10)
    N1 0.0242(8) 0.0334(9) 0.0281(8) -0.0019(7) 0.0035(6) 0.0015(7)
    N2 0.0263(8) 0.0349(9) 0.0335(9) -0.0027(7) 0.0002(7) 0.0022(7)
    O1 0.0234(7) 0.0412(8) 0.0395(8) -0.0019(6) 0.0048(6) 0.0063(6)
    O2 0.0325(9) 0.0915(15) 0.0800(13) -0.0065(9) 0.0027(9) 0.0516(12)
    O1W 0.0322(8) 0.0648(11) 0.0498(10) 0.0020(8) 0.0033(7) 0.0280(9)
_geom_special_details
;
All e.s.d.'s (except the e.s.d. in the dihedral angle between two l.s. planes)
are estimated using the full covariance matrix. The cell e.s.d.'s are taken
into account individually in the estimation of e.s.d.'s in distances, angles
and torsion angles; correlations between e.s.d.'s in cell parameters are only
used when they are defined by crystal symmetry. An approximate (isotropic)
treatment of cell e.s.d.'s is used for estimating e.s.d.'s involving l.s.
planes.
;
loop_
    _geom_bond_atom_site_label_1
    _geom_bond_atom_site_label_2
    _geom_bond_site_symmetry_2
    _geom_bond_distance
    _geom_bond_publ_flag
    C1 N1 . 1.327(2) ?
    C1 C2 . 1.394(3) ?
    C1 H1 . 0.9300 ?
    C2 C3 . 1.366(3) ?
    C2 H2 . 0.9300 ?
    C3 C4 . 1.403(3) ?
    C3 H3 . 0.9300 ?
    C4 C12 . 1.398(3) ?
    C4 C5 . 1.427(3) ?
    C5 C6 . 1.356(3) ?
    C5 H5 . 0.9300 ?
    C6 C7 . 1.428(3) ?
    C6 H6 . 0.9300 ?
    C7 C11 . 1.401(3) ?
    C7 C8 . 1.403(3) ?
    C8 C9 . 1.356(3) ?
    C8 H8 . 0.9300 ?
    C9 C10 . 1.390(3) ?
    C9 H9 . 0.9300 ?
    C10 N2 . 1.330(3) ?
    C10 H10 . 0.9300 ?
    C11 N2 . 1.357(3) ?
    C11 C12 . 1.428(3) ?
    C12 N1 . 1.357(2) ?
    C13 O2 . 1.238(3) ?
    C13 O1 . 1.274(2) ?
    C13 C14 . 1.497(3) ?
    C14 C19 . 1.389(3) ?
    C14 C15 . 1.395(3) ?
    C15 C16 . 1.382(3) ?
    C15 H15 . 0.9300 ?
    C16 C17 . 1.381(3) ?
    C16 H16 . 0.9300 ?
    C17 C18 . 1.395(3) ?
    C17 C20 . 1.509(3) ?
    C18 C19 . 1.377(3) ?
    C18 H18 . 0.9300 ?
    C19 H19 . 0.9300 ?
    C20 H20A . 0.9600 ?
    C20 H20B . 0.9600 ?
    C20 H20C . 0.9600 ?
    Cl1 Cu1 . 2.4810(6) ?
    Cu1 O1 . 1.9503(14) ?
    Cu1 O1W . 1.9736(16) ?
    Cu1 N2 . 2.0248(17) ?
    Cu1 N1 . 2.0261(17) ?
    O1W H1W . 0.812(10) ?
    O1W H2W . 0.816(10) ?
loop_
    _geom_angle_atom_site_label_1
    _geom_angle_atom_site_label_2
    _geom_angle_atom_site_label_3
    _geom_angle_site_symmetry_1
    _geom_angle_site_symmetry_3
    _geom_angle
    _geom_angle_publ_flag
    N1 C1 C2 . . 122.73(19) ?
    N1 C1 H1 . . 118.6 ?
    C2 C1 H1 . . 118.6 ?
    C3 C2 C1 . . 119.5(2) ?
    C3 C2 H2 . . 120.2 ?
    C1 C2 H2 . . 120.2 ?
    C2 C3 C4 . . 119.4(2) ?
    C2 C3 H3 . . 120.3 ?
    C4 C3 H3 . . 120.3 ?
    C12 C4 C3 . . 117.22(18) ?
    C12 C4 C5 . . 118.85(19) ?
    C3 C4 C5 . . 123.92(19) ?
    C6 C5 C4 . . 120.8(2) ?
    C6 C5 H5 . . 119.6 ?
    C4 C5 H5 . . 119.6 ?
    C5 C6 C7 . . 121.51(19) ?
    C5 C6 H6 . . 119.2 ?
    C7 C6 H6 . . 119.2 ?
    C11 C7 C8 . . 116.6(2) ?
    C11 C7 C6 . . 118.62(19) ?
    C8 C7 C6 . . 124.78(19) ?
    C9 C8 C7 . . 119.7(2) ?
    C9 C8 H8 . . 120.2 ?
    C7 C8 H8 . . 120.2 ?
    C8 C9 C10 . . 120.2(2) ?
    C8 C9 H9 . . 119.9 ?
    C10 C9 H9 . . 119.9 ?
    N2 C10 C9 . . 122.3(2) ?
    N2 C10 H10 . . 118.9 ?
    C9 C10 H10 . . 118.9 ?
    N2 C11 C7 . . 123.57(18) ?
    N2 C11 C12 . . 116.53(16) ?
    C7 C11 C12 . . 119.89(18) ?
    N1 C12 C4 . . 123.21(18) ?
    N1 C12 C11 . . 116.44(17) ?
    C4 C12 C11 . . 120.35(17) ?
    O2 C13 O1 . . 125.12(19) ?
    O2 C13 C14 . . 119.36(18) ?
    O1 C13 C14 . . 115.52(18) ?
    C19 C14 C15 . . 118.41(19) ?
    C19 C14 C13 . . 121.65(18) ?
    C15 C14 C13 . . 119.90(19) ?
    C16 C15 C14 . . 120.0(2) ?
    C16 C15 H15 . . 120.0 ?
    C14 C15 H15 . . 120.0 ?
    C17 C16 C15 . . 121.7(2) ?
    C17 C16 H16 . . 119.1 ?
    C15 C16 H16 . . 119.1 ?
    C16 C17 C18 . . 118.09(19) ?
    C16 C17 C20 . . 121.8(2) ?
    C18 C17 C20 . . 120.1(2) ?
    C19 C18 C17 . . 120.6(2) ?
    C19 C18 H18 . . 119.7 ?
    C17 C18 H18 . . 119.7 ?
    C18 C19 C14 . . 121.09(19) ?
    C18 C19 H19 . . 119.5 ?
    C14 C19 H19 . . 119.5 ?
    C17 C20 H20A . . 109.5 ?
    C17 C20 H20B . . 109.5 ?
    H20A C20 H20B . . 109.5 ?
    C17 C20 H20C . . 109.5 ?
    H20A C20 H20C . . 109.5 ?
    H20B C20 H20C . . 109.5 ?
    O1 Cu1 O1W . . 91.07(6) ?
    O1 Cu1 N2 . . 164.79(7) ?
    O1W Cu1 N2 . . 92.41(7) ?
    O1 Cu1 N1 . . 88.73(6) ?
    O1W Cu1 N1 . . 152.03(8) ?
    N2 Cu1 N1 . . 81.29(7) ?
    O1 Cu1 Cl1 . . 97.16(5) ?
    O1W Cu1 Cl1 . . 106.16(6) ?
    N2 Cu1 Cl1 . . 96.07(5) ?
    N1 Cu1 Cl1 . . 101.62(5) ?
    C1 N1 C12 . . 117.86(17) ?
    C1 N1 Cu1 . . 129.28(14) ?
    C12 N1 Cu1 . . 112.85(12) ?
    C10 N2 C11 . . 117.66(18) ?
    C10 N2 Cu1 . . 129.52(15) ?
    C11 N2 Cu1 . . 112.82(13) ?
    C13 O1 Cu1 . . 130.15(14) ?
    Cu1 O1W H1W . . 110(2) ?
    Cu1 O1W H2W . . 130(2) ?
    H1W O1W H2W . . 105.0(15) ?
loop_
    _geom_hbond_atom_site_label_D
    _geom_hbond_atom_site_label_H
    _geom_hbond_atom_site_label_A
    _geom_hbond_site_symmetry_A
    _geom_hbond_distance_DH
    _geom_hbond_distance_HA
    _geom_hbond_distance_DA
    _geom_hbond_angle_DHA
    C10 H10 Cl1 3_675 0.93 2.76 3.654(2) 162.0
    C1 H1 O1 . 0.93 2.52 2.988(3) 111.6
    O1W H2W Cl1 3_675 0.816(10) 2.259(10) 3.0709(17) 174(3)
    O1W H1W O2 . 0.812(10) 1.788(14) 2.526(2) 150(3)
    C3 H3 Cg1 2_645 0.93 2.71 3.413(2) 133
    C20 H20B Cg2 1_655 0.93 2.99 3.627(2) 125
data_global
_journal_date_recd_electronic     2008-04-09
_journal_date_accepted     2008-04-19
_journal_name_full     'Acta Crystallographica, Section E'
_journal_year     2008
_journal_volume     64
_journal_issue      5
_journal_page_first     m716
_journal_page_last     m716
_journal_paper_category     QM
_journal_coeditor_code     ZL2109
_publ_contact_author_name     'Wen-Dong, Song'
_publ_contact_author_address
;
College of Science, Guang Dong Ocean University,
Zhan Jiang 524088
P.R. ChinaChina
;
_publ_contact_author_email     songwd60@126.com
_publ_contact_author_fax     '86 0759 2383636'
_publ_contact_author_phone     '86 0759 2383559'
_publ_section_title
;\
Aquachlorido(4-methylbenzoato-\k<i>O</i>)(1,10-phenanthroline-\
\k^2^N,N')copper(II)
;
loop_
    _publ_author_name
    _publ_author_footnote
    _publ_author_address
    'Wen-Dong Song' .
;
College of Science, Guang Dong Ocean University
Zhanjiang 524088
People's Republic of China
;
    'Hao Wang' .
;
College of Science, Guang Dong Ocean University
Zhanjiang 524088
People's Republic of China
;
    'Yan-Li Miao' .
;
College of Science, Guang Dong Ocean University
Zhanjiang 524088
People's Republic of China
;
