# Supplementary material for: Aqua­chlorido(4-methyl­benzoato-κO)(1,10-phenanthroline-κ2 N,N′)copper(II)
Source: Acta Crystallogr Sect E Struct Rep Online. 2008 Apr 26;64(Pt 5):m716. doi: 10.1107/S1600536808010945 (PMC2961304; doi:10.1107/S1600536808010945)
Supplement: Supplementary file 2 [file e-64-0m716-Isup2.hkl]

# 
# h,k,l, Fc-squared, Fo-squared, sigma(Fo-squared) and status flag 
# 
data_I
_shelx_title ' 00 in P2(1)/n' 
_shelx_refln_list_code          4 
_shelx_F_calc_maximum      315.91 
_exptl_crystal_F_000       912.00 
_reflns_d_resolution_high  0.7697 
 
loop_ 
 _symmetry_equiv_pos_as_xyz 
 'x, y, z' 
 '-x+1/2, y+1/2, -z+1/2' 
 '-x, -y, -z' 
 'x-1/2, -y-1/2, z-1/2' 
 
_cell_length_a    10.9095 
_cell_length_b    11.0546 
_cell_length_c    15.2059 
_cell_angle_alpha  90.000 
_cell_angle_beta  103.578 
_cell_angle_gamma  90.000 
 
_shelx_F_squared_multiplier     1.000 
 
loop_ 
 _refln_index_h 
 _refln_index_k 
 _refln_index_l 
 _refln_F_squared_calc 
 _refln_F_squared_meas 
 _refln_F_squared_sigma 
 _refln_observed_status 
   2   0   0     1227.20     1273.05     57.10 o 
   4   0   0     8688.82     8623.63    180.10 o 
   6   0   0     6849.56     6952.64    148.14 o 
   8   0   0      164.38      157.10     11.91 o 
  10   0   0       91.03       91.57     20.02 o 
  12   0   0      497.74      567.08     35.71 o 
   1   1   0      453.42      439.39     20.90 o 
   2   1   0    10498.72     9968.80    301.05 o 
   3   1   0     1385.81     1430.19     85.95 o 
   4   1   0     9982.50     9747.42    154.30 o 
   5   1   0       44.91       36.66      4.24 o 
   6   1   0      839.53      995.36     28.61 o 
   7   1   0     1056.29     1050.02     23.98 o 
   8   1   0     4742.04     4718.05     73.90 o 
   9   1   0       24.70       21.04      4.43 o 
  10   1   0     1084.52     1139.34     27.64 o 
  11   1   0        5.24        5.19      5.26 o 
  12   1   0        7.69        3.70      6.57 o 
  13   1   0       63.79       55.05     11.51 o 
   1   2   0     8144.40     8698.24    215.20 o 
   2   2   0       90.39      131.83      5.28 o 
   3   2   0    12008.51    11773.65    427.35 o 
   4   2   0      805.42      651.25     15.01 o 
   5   2   0       57.29       83.77      4.09 o 
   6   2   0     2493.87     2225.93     38.87 o 
   7   2   0      157.63      158.23      6.59 o 
   8   2   0      206.95      203.85      9.09 o 
   9   2   0      882.36      797.40     20.86 o 
  10   2   0     1204.64     1203.81     28.85 o 
  11   2   0      176.12      161.34     10.35 o 
  12   2   0     1115.92     1078.10     31.17 o 
  13   2   0        7.76       14.38      8.81 o 
   1   3   0      751.75      732.49     24.27 o 
   2   3   0       75.91      103.29     15.38 o 
   3   3   0      122.42      137.56      4.80 o 
   4   3   0       51.38       93.99      5.70 o 
   5   3   0     2728.50     2684.92     49.34 o 
   6   3   0      750.60      714.26     15.12 o 
   7   3   0      233.22      213.91      8.58 o 
   8   3   0      421.15      402.73     15.29 o 
   9   3   0      116.34       97.49      8.06 o 
  10   3   0      678.44      688.95     33.02 o 
  11   3   0      483.29      472.35     18.35 o 
  12   3   0      177.20      197.51     13.02 o 
  13   3   0       78.79       68.63     12.34 o 
   0   4   0      137.60      128.90      9.60 o 
   1   4   0     1618.50     1644.31     34.28 o 
   2   4   0       70.77       80.49      2.61 o 
   3   4   0     1084.55     1001.91     29.13 o 
   4   4   0        9.66       17.31      2.63 o 
   5   4   0      537.07      556.81     14.34 o 
   6   4   0     2650.22     2563.15     66.46 o 
   7   4   0     2198.16     2181.62     47.09 o 
   8   4   0       64.00       64.62      6.85 o 
   9   4   0       22.79       23.97      6.78 o 
  10   4   0     1024.73     1035.83     29.30 o 
  11   4   0       64.44       49.65      7.72 o 
  12   4   0      363.57      377.50     17.15 o 
  13   4   0      202.55      214.99     15.40 o 
   1   5   0     2498.30     2633.69     53.95 o 
   2   5   0      842.75      766.35     16.02 o 
   3   5   0       34.74       39.47      3.34 o 
   4   5   0      326.88      291.68      9.42 o 
   5   5   0      743.98      664.12     14.38 o 
   6   5   0       38.73       37.33      4.06 o 
   7   5   0      609.29      589.22     22.54 o 
   8   5   0        5.40        2.67      4.64 o 
   9   5   0        1.59        4.28      4.49 o 
  10   5   0      614.38      621.23     23.55 o 
  11   5   0     1063.24     1033.44     33.96 o 
  12   5   0       90.04       64.58     10.32 o 
   0   6   0     5123.05     4661.42    255.19 o 
   1   6   0      427.90      341.01     10.18 o 
   2   6   0     1293.50     1309.74     26.14 o 
   3   6   0     5022.67     4961.40    117.54 o 
   4   6   0      229.57      271.27      7.56 o 
   5   6   0     2771.86     2817.51     65.42 o 
   6   6   0     2931.94     2956.52     69.49 o 
   7   6   0      307.86      327.30     10.58 o 
   8   6   0      181.97      169.86      8.26 o 
   9   6   0      584.90      605.32     18.26 o 
  10   6   0       37.07       31.73      6.14 o 
  11   6   0      286.42      250.66     20.59 o 
  12   6   0       33.20       30.53      8.32 o 
   1   7   0     2753.81     2459.07     51.78 o 
   2   7   0       68.30       56.70      6.63 o 
   3   7   0      444.23      429.01     15.36 o 
   4   7   0       59.20       46.05      6.06 o 
   5   7   0     3914.83     4004.25     81.48 o 
   6   7   0       22.86       27.32      4.76 o 
   7   7   0     2082.99     2067.62     52.13 o 
   8   7   0       12.55        8.81      5.42 o 
   9   7   0      269.70      246.95     14.10 o 
  10   7   0        3.80        5.74      6.80 o 
  11   7   0      239.54      234.53     15.44 o 
  12   7   0        2.72        0.90      9.39 o 
   0   8   0      405.44      451.19     17.78 o 
   1   8   0     2260.61     2169.30     53.22 o 
   2   8   0      112.98      101.12      9.19 o 
   3   8   0     2698.16     2613.67     63.91 o 
   4   8   0        3.20        5.33      4.89 o 
   5   8   0     2145.51     2174.39     66.57 o 
   6   8   0      207.36      189.15     14.63 o 
   7   8   0      449.14      453.21     16.57 o 
   8   8   0      168.73      175.71     10.92 o 
   9   8   0      776.43      819.58     27.12 o 
  10   8   0      288.42      330.53     16.97 o 
  11   8   0      115.43      103.15     12.34 o 
   1   9   0      610.92      576.87     20.89 o 
   2   9   0       86.10       71.15      7.26 o 
   3   9   0      805.06      813.17     25.51 o 
   4   9   0       14.02        9.24      5.49 o 
   5   9   0     2068.57     2044.30     53.83 o 
   6   9   0      468.25      494.58     23.94 o 
   7   9   0      661.38      652.04     29.60 o 
   8   9   0       53.50       37.33     11.31 o 
   9   9   0      221.14      204.49     11.50 o 
  10   9   0        4.50        4.25      6.28 o 
   0  10   0       78.40       67.91     11.27 o 
   1  10   0      415.50      404.71     17.04 o 
   2  10   0        0.67       -1.11      4.75 o 
   3  10   0       15.41       11.35      5.71 o 
   4  10   0      140.37      140.86     10.94 o 
   5  10   0        2.50        5.04      6.19 o 
   6  10   0        1.13        8.30      7.64 o 
   7  10   0      783.95      885.34     37.11 o 
   8  10   0       67.88       82.43     14.33 o 
   9  10   0      281.56      330.80     25.15 o 
   1  11   0       74.23       91.94     10.02 o 
   2  11   0      197.64      180.59     14.28 o 
   3  11   0       27.16       23.89      7.17 o 
   4  11   0       75.11       65.99      9.07 o 
   5  11   0      477.83      490.00     23.08 o 
   6  11   0       52.27       54.98     11.82 o 
   7  11   0      147.56      166.22     25.16 o 
   8  11   0      365.61      386.58     39.38 o 
   0  12   0       32.64       26.90     24.77 o 
   1  12   0      214.70      218.92     14.39 o 
   2  12   0       38.96       41.18      8.53 o 
   3  12   0      448.18      464.99     35.55 o 
   4  12   0      220.79      237.31     14.99 o 
   5  12   0      292.67      270.35     16.53 o 
   6  12   0      253.58      296.91     21.35 o 
   7  12   0       14.85       25.75     11.83 o 
   1  13   0      353.95      358.67     21.85 o 
   2  13   0      551.26      589.79     24.87 o 
   3  13   0        5.78        6.19      7.85 o 
   4  13   0      174.38      173.03     16.83 o 
   5  13   0      196.42      185.92     18.71 o 
   0  14   0      403.21      364.61     28.96 o 
   1  14   0       18.37       14.05      8.91 o 
   2  14   0      140.16      153.57     14.66 o 
   3  14   0       31.81       19.59      9.34 o 
 -13   0   1       15.34       19.17     12.98 o 
 -11   0   1      184.95      227.10     22.56 o 
  -9   0   1      340.96      324.74     15.12 o 
  -7   0   1     2317.74     2307.36     53.77 o 
  -5   0   1    11980.18    12745.12    264.72 o 
  -3   0   1    11176.32    11611.13    336.42 o 
  -1   0   1    26784.01    24461.71   1041.67 o 
   1   0   1    19233.32    12200.64    521.05 o 
   3   0   1      263.00      186.85     12.66 o 
   5   0   1    27103.60    26604.87    547.26 o 
   7   0   1     8019.62     8070.14    172.67 o 
   9   0   1        2.40       -5.89      4.54 o 
  11   0   1     2572.85     2344.94    165.74 o 
  13   0   1       17.32       23.76     14.43 o 
 -13   1   1      113.57      129.74     18.13 o 
 -12   1   1        0.29       -9.63      6.77 o 
 -11   1   1      343.45      349.83     14.06 o 
 -10   1   1      115.75      125.89      9.03 o 
  -9   1   1       37.39       37.97      5.48 o 
  -8   1   1      210.99      203.24      8.16 o 
  -7   1   1      268.04      301.67     12.78 o 
  -6   1   1     1002.61     1161.49     25.98 o 
  -5   1   1    10718.23    11206.29    177.74 o 
  -4   1   1       56.55       57.27      3.10 o 
  -3   1   1    10146.88     9956.61    301.47 o 
  -2   1   1     1487.03     1702.04     43.11 o 
  -1   1   1      898.88      990.07     31.42 o 
   0   1   1      338.49      186.43     10.28 o 
   1   1   1     1119.19     1283.27     40.19 o 
   2   1   1      335.66      338.91     14.19 o 
   3   1   1     7618.41     7261.68    150.28 o 
   4   1   1     6918.45     7293.53    146.61 o 
   5   1   1       10.45       19.03      2.46 o 
   6   1   1     1808.90     1741.22     29.52 o 
   7   1   1     3102.16     3038.34     64.54 o 
   8   1   1       25.16       27.25      4.00 o 
   9   1   1     3928.82     3877.43     73.54 o 
  10   1   1      216.33      197.62     10.46 o 
  11   1   1      155.92      165.27     13.97 o 
  12   1   1      145.88      138.76     11.62 o 
  13   1   1       94.62       68.37     11.97 o 
 -13   2   1      391.04      381.43     22.19 o 
 -12   2   1       77.54       78.21      9.00 o 
 -11   2   1     1768.83     1730.37     55.32 o 
 -10   2   1      228.72      217.28     10.67 o 
  -9   2   1      318.14      297.18     18.02 o 
  -8   2   1      151.12      148.05      7.74 o 
  -7   2   1     2598.76     2492.47     46.80 o 
  -6   2   1      340.89      321.73      8.77 o 
  -5   2   1     5187.90     5177.26     83.96 o 
  -4   2   1     2970.06     2942.08     52.91 o 
  -3   2   1      218.75      292.64     15.18 o 
  -2   2   1       16.71       25.61      2.84 o 
  -1   2   1       80.73       84.35      9.05 o 
   0   2   1      880.88      940.56     42.49 o 
   1   2   1      658.36      636.80     26.85 o 
   2   2   1     2627.22     2622.72     54.97 o 
   3   2   1      185.46      176.62      5.78 o 
   4   2   1    10986.69    11768.91    202.73 o 
   5   2   1     6760.93     6927.07    111.69 o 
   6   2   1      596.83      641.89     20.13 o 
   7   2   1      674.37      666.08     15.58 o 
   8   2   1     2054.09     2100.33     42.67 o 
   9   2   1      782.68      812.62     21.40 o 
  10   2   1       47.55       46.15      8.21 o 
  11   2   1     1539.53     1562.84     39.97 o 
  12   2   1      109.86       87.03     11.11 o 
  13   2   1       55.77       55.86     10.82 o 
 -13   3   1      248.94      225.56     15.75 o 
 -12   3   1      151.87      173.23     16.41 o 
 -11   3   1     1120.94     1192.87     43.32 o 
 -10   3   1      428.42      364.98     14.95 o 
  -9   3   1     1532.68     1606.07     38.43 o 
  -8   3   1      589.64      588.88     16.12 o 
  -7   3   1     2697.27     2745.77     55.86 o 
  -6   3   1     2174.12     2159.22     37.69 o 
  -5   3   1     4711.96     4963.07     87.60 o 
  -4   3   1     3369.11     3474.56     67.48 o 
  -3   3   1     2584.16     2545.95     51.09 o 
  -2   3   1       82.97       61.05      8.28 o 
  -1   3   1        4.64        3.70      1.21 o 
   1   3   1       76.62      126.95      3.93 o 
   2   3   1     1001.84     1121.32     24.31 o 
   3   3   1      356.94      466.44     15.68 o 
   4   3   1      920.76      879.78     17.98 o 
   5   3   1       15.56       17.20      2.90 o 
   6   3   1      419.02      396.09     15.70 o 
   7   3   1      445.35      418.74     14.31 o 
   8   3   1      116.15      102.10      7.73 o 
   9   3   1       49.77       25.60      5.83 o 
  10   3   1     1349.13     1208.11     32.40 o 
  11   3   1      329.20      303.67     14.96 o 
  12   3   1      117.89      130.63     11.14 o 
  13   3   1      159.11      150.54     17.89 o 
 -13   4   1      384.92      386.37     18.02 o 
 -12   4   1       16.34        7.29      6.78 o 
 -11   4   1     1077.03     1032.30     29.22 o 
 -10   4   1      863.02      845.99     24.53 o 
  -9   4   1        2.88       -6.16      4.11 o 
  -8   4   1     2410.81     2341.23     50.93 o 
  -7   4   1     1308.21     1217.15     28.64 o 
  -6   4   1       24.13       17.99      3.41 o 
  -5   4   1     6091.32     6328.16    109.01 o 
  -4   4   1      796.22      702.72     19.04 o 
  -3   4   1       27.72       23.17      2.59 o 
  -2   4   1     2203.37     2164.46     39.57 o 
  -1   4   1     2932.99     3061.58     68.56 o 
   0   4   1     1643.70      943.36     44.53 o 
   1   4   1       13.24       11.51      1.78 o 
   2   4   1       84.41       88.16      7.75 o 
   3   4   1      324.38      332.99      7.24 o 
   4   4   1        7.84        6.76      1.69 o 
   5   4   1     2889.49     2914.39     53.25 o 
   6   4   1      271.41      271.90     10.00 o 
   7   4   1        1.95       -0.60      3.11 o 
   8   4   1     2054.19     1982.24     44.95 o 
   9   4   1       65.80       46.80      8.20 o 
  10   4   1       94.84       87.67      8.71 o 
  11   4   1      303.61      279.99     14.30 o 
  12   4   1      300.95      296.86     15.46 o 
  13   4   1       61.78       59.92      9.56 o 
 -13   5   1       62.53       59.67      9.45 o 
 -12   5   1      479.00      418.04     17.47 o 
 -11   5   1       82.59       72.08      8.16 o 
 -10   5   1       58.42       62.26      7.33 o 
  -9   5   1        4.96        3.17      4.37 o 
  -8   5   1      518.45      515.92     16.36 o 
  -7   5   1        0.26       -4.24      3.31 o 
  -6   5   1     5896.76     5668.16     98.43 o 
  -5   5   1      984.44      998.45     29.10 o 
  -4   5   1        1.40        5.66      3.45 o 
  -3   5   1      148.77      144.58      7.04 o 
  -2   5   1     1383.09     1373.23     26.22 o 
  -1   5   1      234.03      311.36      9.13 o 
   0   5   1     6027.27     5871.17    151.77 o 
   1   5   1     9778.38     9892.55    175.85 o 
   2   5   1      112.39      122.32      4.50 o 
   3   5   1      860.29      813.04     31.27 o 
   4   5   1        6.18       11.74      1.66 o 
   5   5   1       93.19       84.74      4.83 o 
   6   5   1      349.83      351.91     11.30 o 
   7   5   1      282.12      286.42     11.83 o 
   8   5   1        8.82       11.60      4.81 o 
   9   5   1      697.94      694.01     20.99 o 
  10   5   1      673.92      636.96     20.82 o 
  11   5   1       20.02        3.88     10.48 o 
  12   5   1      165.35      170.15     17.60 o 
 -12   6   1       10.07        1.25      5.98 o 
 -11   6   1       61.07       50.38      6.89 o 
 -10   6   1      854.03      839.93     24.50 o 
  -9   6   1        3.72        2.83      3.79 o 
  -8   6   1      521.01      488.79     36.18 o 
  -7   6   1      435.52      415.59     15.77 o 
  -6   6   1     2182.45     2119.85     51.66 o 
  -5   6   1      101.45      115.29      6.98 o 
  -4   6   1     4042.92     3974.82     79.74 o 
  -3   6   1     1094.11     1184.64     26.28 o 
  -2   6   1      122.04       70.70      4.38 o 
  -1   6   1     9459.09     9645.80    212.08 o 
   0   6   1     1759.02     1701.81     59.14 o 
   1   6   1     1215.98     1190.13     24.11 o 
   2   6   1     4253.08     4143.14     75.92 o 
   3   6   1      808.18      811.62     27.77 o 
   4   6   1      470.18      448.95     16.02 o 
   5   6   1     2349.19     2278.74     67.25 o 
   6   6   1      102.68      109.34      5.72 o 
   7   6   1      610.65      617.67     21.82 o 
   8   6   1     1340.69     1332.66     39.18 o 
   9   6   1        1.43        1.98      4.43 o 
  10   6   1      490.83      466.33     16.92 o 
  11   6   1       50.67       48.09      7.65 o 
  12   6   1        1.59       -3.12      6.26 o 
 -12   7   1       87.29       63.84     11.65 o 
 -11   7   1       22.37        3.55      7.48 o 
 -10   7   1        1.05        8.17      6.44 o 
  -9   7   1       21.92       19.06      6.49 o 
  -8   7   1      370.88      407.23     34.12 o 
  -7   7   1      345.94      330.81     17.49 o 
  -6   7   1      446.00      474.47     17.74 o 
  -5   7   1       23.56       18.49      4.69 o 
  -4   7   1      499.04      472.61     19.81 o 
  -3   7   1        6.46        2.86      4.93 o 
  -2   7   1     3370.48     3155.41     74.16 o 
  -1   7   1       86.42       62.76      4.76 o 
   0   7   1     6408.82     6246.55    134.66 o 
   1   7   1      869.98      893.41     19.36 o 
   2   7   1        1.99        1.93      3.44 o 
   3   7   1      126.96      114.78      7.81 o 
   4   7   1     3770.22     3663.21     86.61 o 
   5   7   1       62.26       53.63      8.82 o 
   6   7   1     1995.79     2033.14     50.22 o 
   7   7   1       13.00        7.84      4.69 o 
   8   7   1      243.14      248.96     13.11 o 
   9   7   1       28.00       25.04      4.46 o 
  10   7   1      466.49      469.94     19.63 o 
  11   7   1        9.99       11.71      5.64 o 
 -11   8   1      106.55       88.14     11.88 o 
 -10   8   1      689.88      728.25     36.76 o 
  -9   8   1       33.01       25.42      6.53 o 
  -8   8   1      415.68      433.78     17.24 o 
  -7   8   1      153.94      144.19      9.27 o 
  -6   8   1        4.47        3.27      3.34 o 
  -5   8   1      131.33       92.80      8.71 o 
  -4   8   1     2072.38     2073.89     52.72 o 
  -3   8   1      610.64      657.72     21.26 o 
  -2   8   1      238.42      199.60     10.33 o 
  -1   8   1       38.50       31.25      5.02 o 
   0   8   1      782.73      782.88     20.04 o 
   1   8   1       84.01       77.03      5.47 o 
   2   8   1     4103.41     4043.85     94.26 o 
   3   8   1      307.44      300.94     13.25 o 
   4   8   1     2477.23     2517.99     62.74 o 
   5   8   1      478.66      454.29     18.09 o 
   6   8   1        4.15        6.11      6.57 o 
   7   8   1      406.46      415.54     15.15 o 
   8   8   1      375.27      399.63     16.42 o 
   9   8   1      119.72      123.22     11.25 o 
  10   8   1      616.74      627.32     24.11 o 
  11   8   1        3.36       11.37     10.35 o 
 -10   9   1      101.30       87.21     10.41 o 
  -9   9   1       56.96       40.65      6.85 o 
  -8   9   1        8.34        8.29      4.63 o 
  -7   9   1       30.83       26.40      9.06 o 
  -6   9   1     2053.28     2055.36     64.11 o 
  -5   9   1      188.81      171.43     11.51 o 
  -4   9   1      603.68      596.15     21.14 o 
  -3   9   1      371.85      400.76     16.34 o 
  -2   9   1      484.50      427.90     25.71 o 
  -1   9   1      305.89      279.22     11.41 o 
   0   9   1     2133.69     2036.88     60.18 o 
   1   9   1      649.92      673.05     29.40 o 
   2   9   1      345.42      333.72     14.21 o 
   3   9   1      481.16      486.32     19.80 o 
   4   9   1      831.74      867.38     27.30 o 
   5   9   1      283.15      263.49     14.09 o 
   6   9   1       18.22       21.25      8.28 o 
   7   9   1      102.22       94.63     13.07 o 
   8   9   1       18.16       24.49     10.90 o 
   9   9   1       84.38      106.50     18.89 o 
  10   9   1      215.71      235.11     30.54 o 
 -10  10   1      474.02      617.34     44.91 o 
  -9  10   1       20.99       11.99     11.30 o 
  -8  10   1      669.15      604.88     30.68 o 
  -7  10   1      143.67      111.46     14.30 o 
  -6  10   1      318.82      334.73     24.19 o 
  -5  10   1       26.41       23.14      7.80 o 
  -4  10   1       36.27       38.66      7.29 o 
  -3  10   1      567.44      552.80     20.21 o 
  -2  10   1      505.95      535.28     40.22 o 
  -1  10   1       11.94        7.80      5.08 o 
   0  10   1       17.80       12.42      5.31 o 
   1  10   1        3.90        5.35      5.17 o 
   2  10   1      873.61      941.51     30.90 o 
   3  10   1       15.33       14.92      5.73 o 
   4  10   1        2.04        5.95      5.86 o 
   5  10   1      120.90      115.53     10.78 o 
   6  10   1      135.03      141.69     14.71 o 
   7  10   1      109.20      110.59     16.83 o 
   8  10   1       67.64       95.98     15.53 o 
   9  10   1       22.72       32.51     21.58 o 
  -9  11   1      403.52      468.33     51.92 o 
  -8  11   1       73.41       77.32     14.72 o 
  -7  11   1       63.74       49.76     12.09 o 
  -6  11   1      657.45      716.95     27.00 o 
  -5  11   1        8.45        9.11      6.96 o 
  -4  11   1       71.38       54.75      9.93 o 
  -3  11   1     1604.35     1632.19     45.16 o 
  -2  11   1       32.39       51.82      8.76 o 
  -1  11   1      239.24      202.78     13.45 o 
   0  11   1      602.82      592.99     22.32 o 
   1  11   1       35.36       37.79      7.62 o 
   2  11   1      209.74      220.45     15.56 o 
   3  11   1      419.59      430.85     18.51 o 
   4  11   1       84.94      111.61     10.55 o 
   5  11   1       18.54        9.55      7.04 o 
   6  11   1      198.25      222.35     28.30 o 
   7  11   1       85.86      109.03     15.53 o 
   8  11   1       17.26       11.49     11.79 o 
  -7  12   1       72.84       75.23     19.72 o 
  -6  12   1       29.22       48.56      9.76 o 
  -5  12   1      291.47      309.41     17.28 o 
  -4  12   1      272.38      295.32     18.59 o 
  -3  12   1        0.92        2.01      7.77 o 
  -2  12   1      260.82      255.09     15.55 o 
  -1  12   1      164.41      173.10     13.30 o 
   0  12   1       88.33       97.77     10.61 o 
   1  12   1      102.18      100.61     13.55 o 
   2  12   1     1234.69     1274.81     39.05 o 
   3  12   1       17.07       17.22      8.01 o 
   4  12   1      261.93      263.86     15.80 o 
   5  12   1      151.73      155.41     21.11 o 
   6  12   1      198.23      208.71     18.77 o 
   7  12   1       40.38       23.86     12.29 o 
  -5  13   1       75.01       72.43     13.24 o 
  -4  13   1      118.56      119.92     14.72 o 
  -3  13   1      237.73      264.26     16.92 o 
  -2  13   1      396.10      400.19     20.37 o 
  -1  13   1        0.22      -10.39      6.93 o 
   0  13   1      230.53      198.16     14.94 o 
   1  13   1      336.57      346.58     18.84 o 
   2  13   1       17.72       14.27      8.86 o 
   3  13   1      383.70      396.01     39.05 o 
   4  13   1      195.86      198.51     17.79 o 
   5  13   1      111.09      142.19     27.43 o 
  -3  14   1       74.18       66.95     11.86 o 
  -2  14   1       33.81       37.33     10.46 o 
  -1  14   1      228.85      266.67     17.81 o 
   0  14   1       45.04       36.42     10.08 o 
   1  14   1      151.02      162.85     14.67 o 
   2  14   1       87.86       81.79     12.09 o 
 -14   0   2        3.74       -3.47     13.82 o 
 -12   0   2      862.17      921.85     46.52 o 
 -10   0   2        5.88       12.39      7.09 o 
  -8   0   2     1832.00     1817.05     56.46 o 
  -6   0   2     2323.44     2644.72     79.65 o 
  -4   0   2      224.33      274.36     11.89 o 
  -2   0   2     1985.04     1955.32    101.92 o 
   0   0   2    26552.45    25561.59   1086.79 o 
   2   0   2    11347.40    11668.04    499.98 o 
   4   0   2    25050.96    24603.66    507.69 o 
   6   0   2     4464.01     4437.00     97.63 o 
   8   0   2        2.19        6.70      4.51 o 
  10   0   2     3161.49     3106.44     74.32 o 
  12   0   2      955.89      959.02     49.12 o 
 -14   1   2        3.11       11.67      9.86 o 
 -13   1   2       29.92       23.01      9.50 o 
 -12   1   2       38.74       36.27      9.59 o 
 -11   1   2      121.19      114.54     10.89 o 
 -10   1   2      908.99     1006.09     24.94 o 
  -9   1   2      342.76      330.11     10.86 o 
  -8   1   2     1298.33     1353.93     26.79 o 
  -7   1   2      247.47      249.42      7.50 o 
  -6   1   2     2877.83     3094.38     55.84 o 
  -5   1   2     1471.12     1546.97     27.63 o 
  -4   1   2     2597.66     2468.91     43.87 o 
  -3   1   2      177.77      153.74      5.26 o 
  -2   1   2     1763.34     2052.40     52.14 o 
  -1   1   2      419.44      390.28     14.81 o 
   0   1   2    21877.62    20941.56    680.84 o 
   1   1   2      543.13      662.43     22.28 o 
   2   1   2     8682.50     8413.01    173.48 o 
   3   1   2     1998.80     1960.14     49.74 o 
   4   1   2     5337.75     5871.34     88.19 o 
   5   1   2     1847.90     1824.81     33.03 o 
   6   1   2     5525.52     5275.57     81.15 o 
   7   1   2      462.50      452.32     13.22 o 
   8   1   2     2475.41     2569.87     43.24 o 
   9   1   2      727.61      690.60     19.46 o 
  10   1   2      506.23      508.54     16.85 o 
  11   1   2      318.84      287.52     16.96 o 
  12   1   2      569.13      624.07     24.37 o 
  13   1   2       15.77       23.38      8.63 o 
 -13   2   2       81.80       76.92      9.96 o 
 -12   2   2     1177.15     1182.87     29.93 o 
 -11   2   2      230.40      194.27     10.80 o 
 -10   2   2       61.32       64.43      8.42 o 
  -9   2   2       81.41       94.39      7.04 o 
  -8   2   2     3388.82     3365.50     67.79 o 
  -7   2   2       54.98       63.43      4.44 o 
  -6   2   2     4393.38     4053.57     67.27 o 
  -5   2   2      495.10      581.33     11.32 o 
  -4   2   2      506.09      530.75      9.33 o 
  -3   2   2     1363.22     1508.35     36.91 o 
  -2   2   2     7525.43     7780.82    187.14 o 
  -1   2   2      608.71      681.76     19.25 o 
   0   2   2     8687.98     8330.78    338.15 o 
   1   2   2     2316.47     2531.93     62.25 o 
   2   2   2     1455.70     1529.50     33.15 o 
   3   2   2     3733.23     3702.21     70.80 o 
   4   2   2    11164.67    11544.99    199.48 o 
   5   2   2       80.66       63.25      5.39 o 
   6   2   2     1374.15     1262.02     25.64 o 
   7   2   2      879.00      845.43     18.81 o 
   8   2   2      663.01      743.52     21.00 o 
   9   2   2        1.63        4.29      5.00 o 
  10   2   2     1107.27     1079.16     29.84 o 
  11   2   2       37.81       28.15      7.33 o 
  12   2   2       95.55       86.45     11.38 o 
  13   2   2       36.96       22.71      8.93 o 
 -13   3   2      203.16      182.68     15.89 o 
 -12   3   2      736.51      742.20     24.27 o 
 -11   3   2      314.48      279.94     24.08 o 
 -10   3   2     5150.22     5221.75    106.73 o 
  -9   3   2        7.02        3.54      4.18 o 
  -8   3   2      701.15      715.02     18.13 o 
  -7   3   2     1191.02     1193.89     25.52 o 
  -6   3   2      764.99      687.37     15.14 o 
  -5   3   2     2231.85     2324.44     36.65 o 
  -4   3   2     1468.24     1304.87     24.61 o 
  -3   3   2       55.86       66.76      3.82 o 
  -2   3   2     7357.01     7610.82    183.37 o 
  -1   3   2     1183.43     1084.72     24.50 o 
   0   3   2     1406.58     1364.67     34.51 o 
   1   3   2      200.38      218.10     12.09 o 
   2   3   2     1094.16     1003.84     20.44 o 
   3   3   2      398.75      518.52     11.33 o 
   4   3   2     2747.42     2923.37     53.15 o 
   5   3   2      438.35      339.04      9.54 o 
   6   3   2      740.08      703.74     17.73 o 
   7   3   2      755.04      730.73     20.56 o 
   8   3   2     1650.20     1587.35     37.96 o 
   9   3   2       12.58        6.28      5.58 o 
  10   3   2       54.24       53.68      8.57 o 
  11   3   2      248.28      252.88     26.00 o 
  12   3   2      201.91      187.00     16.26 o 
  13   3   2        5.47       -2.44      8.74 o 
 -13   4   2       47.39       43.80      9.18 o 
 -12   4   2      204.08      211.06     12.78 o 
 -11   4   2      526.94      559.39     22.95 o 
 -10   4   2      356.51      358.74     23.56 o 
  -9   4   2      835.06      834.37     23.50 o 
  -8   4   2      899.49      893.12     38.43 o 
  -7   4   2      202.15      201.52      8.69 o 
  -6   4   2     3722.08     3777.12     74.87 o 
  -5   4   2     2659.94     2434.56     49.30 o 
  -4   4   2       38.38       51.31      5.39 o 
  -3   4   2     3988.63     3963.14     78.33 o 
  -2   4   2     2980.87     2865.65     51.71 o 
  -1   4   2     1183.22     1289.47     29.28 o 
   0   4   2     1718.59     1747.28     44.47 o 
   1   4   2       89.20       48.88      3.37 o 
   2   4   2     1028.46     1222.53     23.66 o 
   3   4   2     3877.02     3985.58     70.28 o 
   4   4   2      225.41      183.10      6.98 o 
   5   4   2       19.10       13.75      3.37 o 
   6   4   2      122.82      116.32      6.85 o 
   7   4   2      230.50      227.18     10.23 o 
   8   4   2        0.91       -0.22      3.89 o 
   9   4   2      291.21      255.14     13.57 o 
  10   4   2     1107.55     1043.28     34.62 o 
  11   4   2      132.67      146.36     11.56 o 
  12   4   2       31.33       25.83      8.00 o 
 -13   5   2      514.42      579.31     25.90 o 
 -12   5   2        0.17       -4.82      6.14 o 
 -11   5   2      159.72      124.32      9.51 o 
 -10   5   2       46.49       33.61      6.01 o 
  -9   5   2     1630.37     1632.27     37.81 o 
  -8   5   2        1.78       -0.27      3.31 o 
  -7   5   2     2995.25     3036.94     61.78 o 
  -6   5   2       28.21       32.03      4.94 o 
  -5   5   2      694.75      603.62     17.94 o 
  -4   5   2       75.70      102.50      6.26 o 
  -3   5   2      110.61       95.09     10.92 o 
  -2   5   2      116.22      131.94      4.56 o 
  -1   5   2     9814.56    10037.53    171.92 o 
   0   5   2     1741.29     1608.70     51.69 o 
   1   5   2      580.64      521.47     12.89 o 
   2   5   2     1248.46     1219.65     21.45 o 
   3   5   2     2384.98     2422.42     40.88 o 
   4   5   2       26.59       28.53      4.69 o 
   5   5   2     1676.64     1721.64     36.89 o 
   6   5   2     1052.09      999.80     29.43 o 
   7   5   2       13.86       14.86      4.23 o 
   8   5   2      292.16      283.99     13.01 o 
   9   5   2       10.15       15.83      5.48 o 
  10   5   2      317.10      283.95     13.82 o 
  11   5   2      146.33      140.57     11.04 o 
  12   5   2      137.91      114.13     11.00 o 
 -12   6   2        3.70        2.96      5.51 o 
 -11   6   2      615.03      625.40     32.98 o 
 -10   6   2        7.95       11.12      3.90 o 
  -9   6   2      570.70      606.74     21.92 o 
  -8   6   2      355.28      343.14     14.72 o 
  -7   6   2     1112.75     1055.17     35.47 o 
  -6   6   2     1460.53     1434.98     36.91 o 
  -5   6   2     4853.63     4728.69     94.84 o 
  -4   6   2      790.13      756.39     18.81 o 
  -3   6   2     2033.80     2115.07     39.29 o 
  -2   6   2      557.92      546.57     14.38 o 
  -1   6   2     3431.66     3666.55     74.38 o 
   0   6   2      362.22      431.67     13.76 o 
   1   6   2     2040.93     1732.81     33.76 o 
   2   6   2      308.29      267.15      8.86 o 
   3   6   2     1598.01     1603.40     40.69 o 
   4   6   2     1838.86     1853.27     44.23 o 
   5   6   2     1235.36     1233.21     27.33 o 
   6   6   2      206.84      212.19      8.51 o 
   7   6   2     2809.24     2816.41     59.32 o 
   8   6   2        0.64        1.38      4.08 o 
   9   6   2      670.13      686.04     20.79 o 
  10   6   2      620.71      644.51     22.86 o 
  11   6   2       83.30       79.24      9.99 o 
  12   6   2      236.70      229.48     14.93 o 
 -12   7   2        3.35        5.51      9.34 o 
 -11   7   2       76.79       70.28      9.86 o 
 -10   7   2       27.78       15.15      7.11 o 
  -9   7   2      246.59      231.68     13.30 o 
  -8   7   2        2.32        5.20      5.10 o 
  -7   7   2        8.19       13.16      6.41 o 
  -6   7   2      826.46      792.68     23.31 o 
  -5   7   2       27.75       23.89      3.80 o 
  -4   7   2       32.07       30.25      3.73 o 
  -3   7   2     1464.28     1421.80     37.22 o 
  -2   7   2       39.31       32.05      4.93 o 
  -1   7   2     6069.27     5971.88    132.85 o 
   0   7   2      320.15      265.97     23.47 o 
   1   7   2       99.88      136.17      5.85 o 
   2   7   2        3.44       -1.76      3.24 o 
   3   7   2     4059.62     3810.60     89.03 o 
   4   7   2       32.67       23.52      5.47 o 
   5   7   2     9787.10     9762.15    254.04 o 
   6   7   2       81.20       72.87      6.23 o 
   7   7   2       27.76       22.95      4.77 o 
   8   7   2      329.48      341.66     15.70 o 
   9   7   2      986.04     1026.95     26.94 o 
  10   7   2       22.48       25.41      6.12 o 
  11   7   2      632.83      624.25     20.69 o 
 -11   8   2      181.23      165.08     13.13 o 
 -10   8   2        2.58        0.54      6.32 o 
  -9   8   2      279.17      320.20     15.60 o 
  -8   8   2        3.51       -4.75      4.67 o 
  -7   8   2       11.02        8.36      4.81 o 
  -6   8   2      303.40      321.64     14.00 o 
  -5   8   2      815.99      800.37     20.51 o 
  -4   8   2       92.06       79.74      8.47 o 
  -3   8   2     2016.07     1927.68     48.87 o 
  -2   8   2        9.73        7.14      4.19 o 
  -1   8   2       42.60       29.72      4.03 o 
   0   8   2     1221.45     1226.21     26.40 o 
   1   8   2     2717.12     2625.05     55.79 o 
   2   8   2       89.81       84.18      9.63 o 
   3   8   2      608.05      559.82     19.16 o 
   4   8   2       27.84       31.92      6.13 o 
   5   8   2       37.80       37.63      8.51 o 
   6   8   2        4.15        5.79      8.72 o 
   7   8   2     1877.99     1970.37     81.45 o 
   8   8   2        9.99        4.00      5.96 o 
   9   8   2      561.82      642.17     35.26 o 
  10   8   2       36.61       36.56      7.91 o 
  11   8   2       34.73       28.34      8.90 o 
 -10   9   2       77.99       66.53      8.94 o 
  -9   9   2       32.63       14.03      5.99 o 
  -8   9   2        3.52        6.73      5.10 o 
  -7   9   2     1426.95     1451.46     38.50 o 
  -6   9   2        7.12        7.25      6.11 o 
  -5   9   2      909.16      841.34     28.00 o 
  -4   9   2       28.87       28.04      6.35 o 
  -3   9   2      165.02      184.09     10.88 o 
  -2   9   2      136.22      130.83     10.85 o 
  -1   9   2     3037.90     2969.22     58.12 o 
   0   9   2      160.49      168.23     10.39 o 
   1   9   2      407.76      396.43     20.54 o 
   2   9   2     1060.25     1002.30     29.20 o 
   3   9   2       17.99       11.00      5.13 o 
   4   9   2       79.09       81.10      8.57 o 
   5   9   2      509.80      494.72     27.72 o 
   6   9   2      432.69      429.98     23.18 o 
   7   9   2       31.15       27.85     10.27 o 
   8   9   2      294.51      282.72     22.01 o 
   9   9   2      253.60      250.90     22.66 o 
  10   9   2        4.27       11.09     16.67 o 
 -10  10   2       13.32        4.99     14.54 o 
  -9  10   2      259.75      311.60     25.26 o 
  -8  10   2      200.97      197.81     18.34 o 
  -7  10   2       21.29       16.27     11.65 o 
  -6  10   2        2.05        5.29      6.42 o 
  -5  10   2      944.97      905.76     42.01 o 
  -4  10   2        0.64       -3.11      5.24 o 
  -3  10   2     2596.50     2595.20     65.28 o 
  -2  10   2        3.02       -4.08      4.68 o 
  -1  10   2      207.10      198.14     13.81 o 
   0  10   2      228.64      242.50     12.95 o 
   1  10   2      290.67      287.79     16.25 o 
   2  10   2        1.61        0.94      5.19 o 
   3  10   2       91.55       76.70      8.39 o 
   4  10   2      211.66      185.52     12.26 o 
   5  10   2        4.05        6.78      6.32 o 
   6  10   2       97.35      106.74     13.73 o 
   7  10   2      124.04      100.54     14.54 o 
   8  10   2        6.35       -6.73      9.29 o 
   9  10   2      145.54      148.27     25.02 o 
  -9  11   2       54.83       47.74     18.80 o 
  -8  11   2       35.77       45.69     13.54 o 
  -7  11   2      565.57      662.00     36.33 o 
  -6  11   2       56.84       88.43     12.63 o 
  -5  11   2      236.97      258.06     15.34 o 
  -4  11   2      601.13      682.96     24.75 o 
  -3  11   2      101.02      103.02     10.19 o 
  -2  11   2      873.71      829.55     32.10 o 
  -1  11   2      581.29      623.95     23.84 o 
   0  11   2      107.11      103.86     10.12 o 
   1  11   2       87.96       90.53      9.68 o 
   2  11   2      426.92      377.95     23.11 o 
   3  11   2       12.04        7.61      6.27 o 
   4  11   2      175.02      161.18     12.39 o 
   5  11   2      634.51      665.54     25.24 o 
   6  11   2       16.29       20.64      9.92 o 
   7  11   2        6.29       16.23     10.44 o 
   8  11   2       14.51       17.64     14.78 o 
  -7  12   2       82.42       84.04     19.55 o 
  -6  12   2      210.80      232.59     16.05 o 
  -5  12   2      120.38      143.65     12.84 o 
  -4  12   2        0.02       -0.99      6.72 o 
  -3  12   2      316.39      295.45     16.69 o 
  -2  12   2      413.37      382.06     18.74 o 
  -1  12   2       39.33       29.27      8.02 o 
   0  12   2      103.13      103.16     10.96 o 
   1  12   2      109.19      143.65     14.14 o 
   2  12   2       90.94       79.86     10.12 o 
   3  12   2       11.65        9.69      8.47 o 
   4  12   2       33.75       28.19      7.98 o 
   5  12   2       99.37       83.37     13.50 o 
   6  12   2       39.43       44.93     12.53 o 
   7  12   2      177.67      160.18     48.18 o 
  -6  13   2       73.81       76.65     11.96 o 
  -5  13   2       38.64       33.98     11.93 o 
  -4  13   2      254.58      248.20     21.63 o 
  -3  13   2       69.97       89.97     11.93 o 
  -2  13   2        7.04        6.78      8.03 o 
  -1  13   2      114.79      118.73     12.55 o 
   0  13   2      275.13      251.66     16.35 o 
   1  13   2      155.00      142.21     13.40 o 
   2  13   2      486.25      516.82     27.17 o 
   3  13   2       91.89      105.92     14.05 o 
   4  13   2        8.80       19.36     10.37 o 
   5  13   2      442.89      495.93     27.07 o 
  -3  14   2       20.58       21.15      9.21 o 
  -2  14   2      385.34      422.94     21.85 o 
  -1  14   2       15.36        9.70      8.90 o 
   0  14   2       27.62       29.06      9.64 o 
   1  14   2       47.28       53.46     10.99 o 
   2  14   2       59.35       44.54     10.36 o 
 -13   0   3      365.19      393.38     40.02 o 
 -11   0   3      180.28      176.35     20.00 o 
  -9   0   3     1107.32     1087.71     36.50 o 
  -7   0   3      972.67      863.90     23.60 o 
  -5   0   3     2061.69     2272.15     51.74 o 
  -3   0   3      206.14      173.33      6.74 o 
  -1   0   3    16745.74    17351.91    739.77 o 
   1   0   3     8170.79     8277.65    355.52 o 
   3   0   3     2919.49     2814.79     69.72 o 
   5   0   3     2484.82     2214.91     51.55 o 
   7   0   3        3.42       10.51      4.92 o 
   9   0   3     3133.52     3308.93     77.87 o 
  11   0   3     2612.11     2509.18     73.25 o 
  13   0   3       10.08        8.91     19.37 o 
 -14   1   3       34.32       34.10     11.25 o 
 -13   1   3        0.49       -1.23      8.58 o 
 -12   1   3      213.71      182.66     22.26 o 
 -11   1   3      254.33      282.37     21.03 o 
 -10   1   3      108.74      101.28     10.16 o 
  -9   1   3      330.69      342.84     10.90 o 
  -8   1   3      215.35      212.10      8.07 o 
  -7   1   3      357.48      371.35     15.80 o 
  -6   1   3      618.85      623.39     14.55 o 
  -5   1   3     2848.73     2734.05     43.00 o 
  -4   1   3     1221.92     1309.20     24.72 o 
  -3   1   3       49.76       37.36      3.19 o 
  -2   1   3     4097.53     4504.24    109.26 o 
  -1   1   3      591.34      609.95     17.39 o 
   0   1   3      197.29      186.44     12.28 o 
   1   1   3     5375.52     5241.45    127.00 o 
   2   1   3      514.26      555.42     16.01 o 
   3   1   3      526.50      453.83     10.45 o 
   4   1   3     2494.34     2718.48     43.04 o 
   5   1   3     2848.03     2777.45     44.63 o 
   6   1   3      286.35      280.20      8.29 o 
   7   1   3     3938.87     3891.30     61.97 o 
   8   1   3     1259.19     1233.06     23.95 o 
   9   1   3     1131.19     1156.46     25.24 o 
  10   1   3      226.93      225.54     11.87 o 
  11   1   3      560.98      529.94     20.13 o 
  12   1   3      219.54      226.22     15.84 o 
  13   1   3      411.16      367.40     20.60 o 
 -13   2   3      421.53      427.28     27.92 o 
 -12   2   3       17.94       14.60      6.35 o 
 -11   2   3       22.88       12.85      5.73 o 
 -10   2   3        9.80       10.52      4.73 o 
  -9   2   3      263.06      249.10     10.39 o 
  -8   2   3      717.37      725.47     18.37 o 
  -7   2   3     4607.37     4541.30     71.81 o 
  -6   2   3      381.14      397.42      9.15 o 
  -5   2   3       92.51      155.93      5.15 o 
  -4   2   3      705.92      746.14     12.44 o 
  -3   2   3     1304.81     1287.54     27.68 o 
  -2   2   3      700.23      733.79     26.59 o 
  -1   2   3    99800.87    83412.84   1987.31 o 
   0   2   3     2731.83     2917.34     71.78 o 
   1   2   3       16.86       22.36      3.25 o 
   2   2   3      277.59      321.91     12.38 o 
   3   2   3     7209.37     7451.34    129.25 o 
   4   2   3       51.95       40.65      3.11 o 
   5   2   3     3222.50     3296.47     51.87 o 
   6   2   3     2319.96     2326.42     40.37 o 
   7   2   3       65.30       68.86      4.86 o 
   8   2   3        8.40        9.88      4.71 o 
   9   2   3     1049.39     1176.78     31.22 o 
  10   2   3       18.08        9.29      6.11 o 
  11   2   3      284.79      271.74     14.49 o 
  12   2   3      306.15      322.18     18.77 o 
 -13   3   3      255.72      255.52     21.92 o 
 -12   3   3      165.92      173.25     13.98 o 
 -11   3   3     2726.78     2791.13     62.32 o 
 -10   3   3       71.23       48.28      6.73 o 
  -9   3   3      644.38      640.90     17.48 o 
  -8   3   3      953.06      935.99     26.88 o 
  -7   3   3     2049.55     2077.67     40.26 o 
  -6   3   3       91.75       91.36      3.98 o 
  -5   3   3    13396.03    13712.59    200.64 o 
  -4   3   3      192.26      168.19      5.96 o 
  -3   3   3     4145.15     4050.71     78.91 o 
  -2   3   3     4441.53     4436.64    111.66 o 
  -1   3   3       41.40       20.64      2.36 o 
   0   3   3     1792.75     1894.02     41.67 o 
   1   3   3     3677.25     3489.84     85.82 o 
   2   3   3      223.45      273.00      7.19 o 
   3   3   3      157.62       85.88      3.82 o 
   4   3   3       61.03       19.77      2.81 o 
   5   3   3      256.79      285.12      9.26 o 
   6   3   3      158.80      165.06      7.32 o 
   7   3   3      794.11      768.64     24.59 o 
   8   3   3       31.34       31.50      6.45 o 
   9   3   3       36.87       32.47      6.32 o 
  10   3   3      646.88      585.90     20.45 o 
  11   3   3       55.26       44.20      8.58 o 
  12   3   3       33.67       44.83      8.66 o 
 -13   4   3      753.49      770.77     26.21 o 
 -12   4   3      393.35      390.53     21.52 o 
 -11   4   3       69.71       71.93      8.21 o 
 -10   4   3        4.68        7.46      5.16 o 
  -9   4   3      397.49      411.52     15.24 o 
  -8   4   3       42.48       36.99      5.13 o 
  -7   4   3     3148.01     3214.07     65.36 o 
  -6   4   3     2710.83     2864.45     44.13 o 
  -5   4   3      391.97      427.52     12.12 o 
  -4   4   3     9912.79     9668.59    169.81 o 
  -3   4   3     2268.53     2130.86     51.33 o 
  -2   4   3        1.59        8.37      1.92 o 
  -1   4   3     9759.42    10182.49    177.37 o 
   0   4   3     8321.02     8400.44    160.09 o 
   1   4   3       29.38       44.88      3.28 o 
   2   4   3     7433.84     7518.73    132.54 o 
   3   4   3       39.60       15.28      1.71 o 
   4   4   3      524.45      512.43     15.67 o 
   5   4   3     1628.19     1578.48     31.32 o 
   6   4   3      347.38      333.14     11.82 o 
   7   4   3       40.47       40.32      6.38 o 
   8   4   3       42.52       24.96      5.35 o 
   9   4   3      362.50      380.51     15.42 o 
  10   4   3       76.19       78.07     11.35 o 
  11   4   3       37.41       32.52      7.77 o 
  12   4   3       22.00       11.01      7.34 o 
 -13   5   3       35.43       18.49      7.50 o 
 -12   5   3      191.28      178.63     14.21 o 
 -11   5   3      362.96      364.49     30.77 o 
 -10   5   3     1023.82     1004.66     31.70 o 
  -9   5   3       68.99       67.58      6.06 o 
  -8   5   3     1996.70     1980.99     42.81 o 
  -7   5   3        0.35        3.76      4.12 o 
  -6   5   3     3507.81     3455.08     79.22 o 
  -5   5   3      412.69      434.77     14.23 o 
  -4   5   3     3089.45     2989.88     60.89 o 
  -3   5   3      109.73      154.70      5.21 o 
  -2   5   3     5216.55     4958.22     82.02 o 
  -1   5   3     1089.42     1037.02     20.46 o 
   0   5   3      337.18      348.36     10.89 o 
   1   5   3      197.62      175.15      5.21 o 
   2   5   3      125.44      145.12      5.24 o 
   3   5   3      490.26      551.11     12.90 o 
   4   5   3     2294.72     2312.64     43.06 o 
   5   5   3     1768.86     1690.06     36.72 o 
   6   5   3     1026.32      984.20     24.39 o 
   7   5   3      695.86      714.76     20.10 o 
   8   5   3      174.99      151.32     14.14 o 
   9   5   3       61.75       65.78      9.08 o 
  10   5   3      430.43      415.74     20.85 o 
  11   5   3      197.70      170.06     19.91 o 
  12   5   3       32.29       22.65      7.93 o 
 -12   6   3      322.30      310.57     18.02 o 
 -11   6   3      327.26      339.73     18.76 o 
 -10   6   3      351.02      381.12     18.97 o 
  -9   6   3        3.09        6.78      5.52 o 
  -8   6   3      264.87      256.63     12.84 o 
  -7   6   3     1018.49     1006.13     28.67 o 
  -6   6   3     2125.47     2112.46     51.32 o 
  -5   6   3        0.14        3.82      3.04 o 
  -4   6   3     1159.67     1186.35     27.12 o 
  -3   6   3       46.82       57.49      4.14 o 
  -2   6   3       35.77       44.80      2.54 o 
  -1   6   3      845.23      888.34     26.78 o 
   0   6   3     7434.86     7358.16    151.24 o 
   1   6   3     1007.62     1035.53     19.30 o 
   2   6   3     2065.19     1938.92     33.29 o 
   3   6   3      202.09      188.97     10.18 o 
   4   6   3      219.26      231.61     19.50 o 
   5   6   3     1495.93     1496.73     32.76 o 
   6   6   3     1816.15     1853.23     40.67 o 
   7   6   3      136.62      137.52      8.04 o 
   8   6   3      310.03      302.95     23.32 o 
   9   6   3      812.66      857.49     24.72 o 
  10   6   3        0.30        4.57      8.32 o 
  11   6   3      273.82      269.28     14.39 o 
 -12   7   3      179.63      155.46     24.04 o 
 -11   7   3      185.91      199.46     14.10 o 
 -10   7   3        2.68        8.16      6.43 o 
  -9   7   3       31.41       34.23      8.23 o 
  -8   7   3      631.81      650.70     22.03 o 
  -7   7   3       58.87       46.82      6.15 o 
  -6   7   3       51.28       40.59      5.39 o 
  -5   7   3       49.97       50.04      4.71 o 
  -4   7   3      126.30      123.93      6.30 o 
  -3   7   3      115.19      100.25      5.27 o 
  -2   7   3      447.46      439.61     13.45 o 
  -1   7   3      251.49      302.39      8.54 o 
   0   7   3      305.30      350.10     12.60 o 
   1   7   3      105.09       97.98      5.05 o 
   2   7   3     2784.45     2786.54     64.90 o 
   3   7   3      119.44      113.16      8.03 o 
   4   7   3     4673.60     4832.03    130.19 o 
   5   7   3      960.44     1014.23     46.14 o 
   6   7   3      300.14      267.09     11.86 o 
   7   7   3       10.17       10.33      3.81 o 
   8   7   3     1184.48     1190.86     29.69 o 
   9   7   3       52.89       55.02     10.30 o 
  10   7   3     1174.41     1127.88     33.81 o 
  11   7   3        1.69        2.63      6.73 o 
 -11   8   3       41.09       50.57     10.02 o 
 -10   8   3      467.32      463.82     20.02 o 
  -9   8   3       76.36       64.59      8.34 o 
  -8   8   3      580.91      609.43     21.28 o 
  -7   8   3       39.89       42.99      6.03 o 
  -6   8   3      439.12      426.80     14.30 o 
  -5   8   3       18.65       14.76      3.55 o 
  -4   8   3      322.22      319.41     10.28 o 
  -3   8   3        8.80        7.29      4.37 o 
  -2   8   3        7.26        7.50      3.96 o 
  -1   8   3      469.93      438.13     21.11 o 
   0   8   3     1584.26     1426.43     35.73 o 
   1   8   3      683.83      722.10     25.20 o 
   2   8   3      211.83      175.69      9.84 o 
   3   8   3        5.65       -0.90      4.29 o 
   4   8   3       67.98       61.71      7.57 o 
   5   8   3     2560.96     2643.15     78.36 o 
   6   8   3      905.59      921.51     35.96 o 
   7   8   3        9.20       -9.65     10.34 o 
   8   8   3      508.45      565.79     29.84 o 
   9   8   3       42.72       45.75      7.15 o 
  10   8   3        0.69       -9.10      6.07 o 
 -11   9   3       32.73       39.33     12.42 o 
 -10   9   3       88.72       97.94     11.57 o 
  -9   9   3       38.60       32.66      7.04 o 
  -8   9   3      934.10     1024.78     32.83 o 
  -7   9   3       23.41       20.35      5.21 o 
  -6   9   3     1191.99     1224.73     32.85 o 
  -5   9   3        2.37        9.55      5.52 o 
  -4   9   3       38.94       36.90      6.61 o 
  -3   9   3      195.79      196.82      9.91 o 
  -2   9   3      924.96      905.75     23.94 o 
  -1   9   3       53.21       42.26      4.88 o 
   0   9   3      827.01      809.25     25.31 o 
   1   9   3       66.37       50.75      6.33 o 
   2   9   3      109.72       99.71      8.33 o 
   3   9   3       19.05       18.89      7.60 o 
   4   9   3     1285.20     1322.38     37.88 o 
   5   9   3      354.74      391.95     21.33 o 
   6   9   3      303.39      296.95     19.58 o 
   7   9   3      552.60      542.86     35.90 o 
   8   9   3        9.91        3.31      9.90 o 
   9   9   3       12.90        8.69     12.13 o 
  10   9   3      154.01      129.10     26.56 o 
 -10  10   3      333.20      355.93     18.26 o 
  -9  10   3      109.09      101.95      8.34 o 
  -8  10   3       56.81       59.58     12.59 o 
  -7  10   3      129.58      149.77     15.43 o 
  -6  10   3     1410.23     1445.61     42.11 o 
  -5  10   3       27.66       23.19      7.19 o 
  -4  10   3      766.15      696.86     24.16 o 
  -3  10   3      538.36      540.91     19.65 o 
  -2  10   3      327.41      304.86     15.20 o 
  -1  10   3      109.19      117.18      9.61 o 
   0  10   3      858.50      830.50     39.07 o 
   1  10   3      232.64      234.65     14.81 o 
   2  10   3     2186.98     2188.86     59.09 o 
   3  10   3      273.57      280.79     16.28 o 
   4  10   3      531.20      538.37     21.20 o 
   5  10   3       96.89       83.57     11.92 o 
   6  10   3      138.87      165.79     16.24 o 
   7  10   3        0.33       -7.08      8.80 o 
   8  10   3      294.52      326.14     38.93 o 
   9  10   3        4.86       -8.40     15.32 o 
  -9  11   3       43.99       44.06     17.55 o 
  -8  11   3      433.41      467.91     26.93 o 
  -7  11   3      438.06      511.76     26.92 o 
  -6  11   3     1129.59     1174.76     36.99 o 
  -5  11   3      114.26      123.75     11.62 o 
  -4  11   3       28.05       22.14      6.43 o 
  -3  11   3      503.56      518.58     18.10 o 
  -2  11   3      502.95      547.63     21.76 o 
  -1  11   3        6.36        0.62      5.49 o 
   0  11   3      479.51      468.88     19.51 o 
   1  11   3      485.63      470.71     19.64 o 
   2  11   3      432.12      350.28     42.25 o 
   3  11   3      236.61      255.69     14.47 o 
   4  11   3      742.60      754.39     26.77 o 
   5  11   3       15.74       21.05      9.19 o 
   6  11   3       38.28       37.30     11.72 o 
   7  11   3      221.74      187.86     19.55 o 
   8  11   3       12.83       29.21     17.32 o 
  -7  12   3      106.61       89.75     15.02 o 
  -6  12   3       79.02       94.53     10.39 o 
  -5  12   3       68.34       72.56      9.18 o 
  -4  12   3       46.81       41.89      7.85 o 
  -3  12   3      306.28      287.55     17.93 o 
  -2  12   3       12.66        7.38      6.91 o 
  -1  12   3      295.65      269.49     21.46 o 
   0  12   3      271.13      287.01     16.24 o 
   1  12   3        0.12       -0.78      6.20 o 
   2  12   3      134.06      119.84     13.94 o 
   3  12   3       53.29       42.90     10.20 o 
   4  12   3       35.65       22.31      8.01 o 
   5  12   3      284.13      265.91     20.10 o 
   6  12   3      396.79      461.07     28.58 o 
  -5  13   3      171.61      164.09     24.76 o 
  -4  13   3       29.84       32.76      9.14 o 
  -3  13   3      211.95      236.53     16.39 o 
  -2  13   3       29.77       16.04      8.50 o 
  -1  13   3      102.91      104.08     12.03 o 
   0  13   3       89.09       71.69     10.75 o 
   1  13   3      359.48      330.37     21.09 o 
   2  13   3      450.45      413.47     21.54 o 
   3  13   3        0.62       -5.34      8.77 o 
   4  13   3      139.15      147.88     20.16 o 
  -2  14   3        0.73       -1.97      8.41 o 
  -1  14   3       16.76       11.44      8.89 o 
   0  14   3      109.79      118.57     13.48 o 
   1  14   3        0.24      -10.88      7.60 o 
 -14   0   4      282.08      308.93     29.09 o 
 -12   0   4     1115.50     1231.19     97.63 o 
 -10   0   4     3018.09     3063.78     75.81 o 
  -8   0   4     1007.66      887.24     40.30 o 
  -6   0   4      139.10      132.47     10.66 o 
  -4   0   4      399.80      510.29     20.11 o 
  -2   0   4    22238.43    24894.44    717.68 o 
   0   0   4       70.00       94.89      7.82 o 
   2   0   4       39.41       55.53      8.24 o 
   4   0   4    15242.14    15937.34    331.50 o 
   6   0   4      213.83      199.18     10.10 o 
   8   0   4     5229.02     5251.29    117.05 o 
  10   0   4     2687.72     2526.88     72.73 o 
  12   0   4      563.52      617.65     38.93 o 
 -14   1   4        4.51       12.14     12.31 o 
 -13   1   4       25.00       50.20     13.74 o 
 -12   1   4      850.27      911.63     32.52 o 
 -11   1   4      156.67      140.71     10.79 o 
 -10   1   4       56.99       57.45      7.39 o 
  -9   1   4      115.25      124.23      6.89 o 
  -8   1   4      159.06      181.66      7.46 o 
  -7   1   4     1348.68     1357.27     25.93 o 
  -6   1   4     5695.79     5780.59     88.37 o 
  -5   1   4     1197.74     1329.98     22.64 o 
  -4   1   4     2971.64     2967.88     47.75 o 
  -3   1   4     1369.86     1431.23     70.46 o 
  -2   1   4    16720.24    17534.14    358.59 o 
  -1   1   4     6524.05     7146.63    172.17 o 
   0   1   4      779.59      762.89     20.55 o 
   1   1   4      361.44      373.60     18.20 o 
   2   1   4      102.84       82.80      3.76 o 
   3   1   4      270.66      270.76      7.57 o 
   4   1   4     1659.63     1780.38     29.78 o 
   5   1   4      663.23      683.18     14.22 o 
   6   1   4     2434.04     2382.26     39.85 o 
   7   1   4      301.28      289.00      9.15 o 
   8   1   4      305.22      313.16     10.09 o 
   9   1   4      506.91      451.29     30.00 o 
  10   1   4      470.95      460.30     22.54 o 
  11   1   4       14.39        4.67      7.30 o 
  12   1   4      650.07      566.98     24.53 o 
 -14   2   4       83.72      120.29     14.84 o 
 -13   2   4       38.61       21.33      9.87 o 
 -12   2   4      145.98      155.60     13.63 o 
 -11   2   4      791.37      733.20     20.65 o 
 -10   2   4     1870.90     1898.07     40.07 o 
  -9   2   4      234.15      238.05     13.36 o 
  -8   2   4     1936.31     1873.35     37.78 o 
  -7   2   4      100.06       89.33      4.58 o 
  -6   2   4     1846.09     2024.57     33.28 o 
  -5   2   4      538.06      617.88     10.69 o 
  -4   2   4     3186.27     3097.92     50.77 o 
  -3   2   4      648.32      699.35     13.85 o 
  -2   2   4    17625.58    18184.14    435.67 o 
  -1   2   4    43786.93    45108.68    936.38 o 
   0   2   4      326.50      353.06     11.40 o 
   1   2   4       64.25       56.08      3.08 o 
   2   2   4     1242.08     1118.95     25.74 o 
   3   2   4      281.12      313.02     10.11 o 
   4   2   4    18617.57    19337.60    304.35 o 
   5   2   4      646.79      633.77     14.04 o 
   6   2   4     1017.19      998.10     20.75 o 
   7   2   4     2074.08     2099.66     38.90 o 
   8   2   4      461.86      469.61     17.93 o 
   9   2   4       78.19      105.28     10.47 o 
  10   2   4      875.16      864.36     26.16 o 
  11   2   4      222.76      259.14     14.30 o 
  12   2   4        0.15       -4.96      7.46 o 
 -13   3   4       16.62       19.31      7.99 o 
 -12   3   4      573.43      568.11     18.60 o 
 -11   3   4       24.40       32.58      6.38 o 
 -10   3   4      209.24      209.85     15.08 o 
  -9   3   4      289.87      294.09     14.74 o 
  -8   3   4      403.85      380.31     14.33 o 
  -7   3   4      846.75      847.94     19.44 o 
  -6   3   4     8053.21     8211.46    131.42 o 
  -5   3   4       33.90       31.33      2.99 o 
  -4   3   4     3222.23     3322.43     55.32 o 
  -3   3   4     1301.75     1255.17     24.46 o 
  -2   3   4      430.56      519.17     13.89 o 
  -1   3   4     1838.95     1745.89     39.31 o 
   0   3   4    13539.54    13238.27    468.25 o 
   1   3   4      107.10      104.27     10.54 o 
   2   3   4     4760.83     4597.24     87.21 o 
   3   3   4       32.88       13.99      2.94 o 
   4   3   4      141.62      143.63      5.36 o 
   5   3   4      481.55      447.93     11.12 o 
   6   3   4     2274.46     2280.15     50.35 o 
   7   3   4      478.97      429.76     25.43 o 
   8   3   4      346.31      360.94     19.35 o 
   9   3   4     1023.51      907.31     26.34 o 
  10   3   4        3.82       13.05      6.59 o 
  11   3   4      110.09      106.34     10.44 o 
  12   3   4        8.41        9.82      7.62 o 
 -13   4   4       46.79       38.28      8.63 o 
 -12   4   4      100.38       83.86      9.22 o 
 -11   4   4      287.63      267.47     12.93 o 
 -10   4   4        2.77        9.44      5.08 o 
  -9   4   4        5.66        7.43      4.12 o 
  -8   4   4     2275.30     2237.84     48.06 o 
  -7   4   4     4582.26     4935.28     87.56 o 
  -6   4   4     2134.08     2192.91     41.52 o 
  -5   4   4     4333.45     4261.15     75.71 o 
  -4   4   4     1534.29     1378.81     23.39 o 
  -3   4   4      535.28      599.19     12.50 o 
  -2   4   4    12866.49    13206.01    229.60 o 
  -1   4   4     2640.43     2567.76     51.47 o 
   0   4   4      165.48      159.70      5.91 o 
   1   4   4     4899.69     4974.55    107.21 o 
   2   4   4     1042.12      982.77     22.09 o 
   3   4   4     3328.15     3580.20     58.49 o 
   4   4   4     2640.25     2638.95     48.95 o 
   5   4   4      971.53     1045.11     22.52 o 
   6   4   4      268.31      263.26     10.75 o 
   7   4   4     2866.50     2943.64     62.94 o 
   8   4   4        3.78        2.58      4.43 o 
   9   4   4      326.66      308.11     14.15 o 
  10   4   4      566.58      529.14     19.70 o 
  11   4   4      107.28       87.33     16.10 o 
  12   4   4       13.29        7.00      7.42 o 
 -13   5   4       27.82       16.40      6.95 o 
 -12   5   4      267.54      250.51     16.27 o 
 -11   5   4        0.32        2.10      5.08 o 
 -10   5   4      672.48      674.05     24.18 o 
  -9   5   4     1253.84     1300.61     30.60 o 
  -8   5   4       59.79       53.00      6.76 o 
  -7   5   4      920.88      964.23     27.51 o 
  -6   5   4      713.77      754.85     22.19 o 
  -5   5   4     1149.57     1152.60     44.47 o 
  -4   5   4      254.48      248.86     11.22 o 
  -3   5   4     3455.64     3012.03     51.35 o 
  -2   5   4        5.60       18.17      4.44 o 
  -1   5   4     5631.26     5556.81     99.04 o 
   0   5   4     1551.03     1689.29     36.07 o 
   1   5   4     1227.03     1136.82     22.78 o 
   2   5   4       38.30       61.09      3.80 o 
   3   5   4     6701.51     6564.89    128.04 o 
   4   5   4      465.72      467.39     10.16 o 
   5   5   4      433.78      441.61     13.33 o 
   6   5   4      182.21      184.16     10.44 o 
   7   5   4       17.03        9.75      5.01 o 
   8   5   4       45.84       26.05      5.74 o 
   9   5   4      995.91      931.36     33.52 o 
  10   5   4      464.56      428.13     21.60 o 
  11   5   4      135.11      135.26     15.20 o 
 -12   6   4      379.95      381.38     24.90 o 
 -11   6   4      658.44      751.63     26.98 o 
 -10   6   4      133.58      138.86     11.33 o 
  -9   6   4      615.59      652.19     22.95 o 
  -8   6   4        5.09        6.65      4.89 o 
  -7   6   4      449.83      435.87     23.00 o 
  -6   6   4     2526.08     2596.88     61.60 o 
  -5   6   4     1919.62     1897.80     42.53 o 
  -4   6   4      334.46      346.31     10.09 o 
  -3   6   4       54.98       77.28      6.74 o 
  -2   6   4        1.41        1.78      1.98 o 
  -1   6   4     3773.05     3568.82     56.40 o 
   0   6   4        2.69        5.05      1.79 o 
   1   6   4     1739.58     1756.67     33.78 o 
   2   6   4        7.68        9.50      2.59 o 
   3   6   4       72.36       82.54      4.63 o 
   4   6   4      252.58      264.30     11.29 o 
   5   6   4     2250.33     2262.32     47.44 o 
   6   6   4      409.68      412.22     25.41 o 
   7   6   4     1121.91     1165.90     29.13 o 
   8   6   4      222.89      231.65     11.32 o 
   9   6   4        6.11       10.51      5.92 o 
  10   6   4      237.40      228.37     13.02 o 
  11   6   4      733.86      792.75     25.84 o 
 -12   7   4      121.54      126.81     14.21 o 
 -11   7   4        6.67        2.88      7.17 o 
 -10   7   4        0.74       -0.76      6.05 o 
  -9   7   4      210.95      225.20     13.00 o 
  -8   7   4       22.65       18.95      6.07 o 
  -7   7   4      963.65      954.64     30.50 o 
  -6   7   4        0.49       -1.32      3.62 o 
  -5   7   4       22.97       18.25      3.89 o 
  -4   7   4      430.73      438.04     12.04 o 
  -3   7   4     1813.40     1745.68     37.47 o 
  -2   7   4       33.13       33.95      3.28 o 
  -1   7   4     2074.58     2187.27     33.44 o 
   0   7   4      688.22      727.07     14.10 o 
   1   7   4     1222.66     1196.27     24.16 o 
   2   7   4      100.75       96.66      4.63 o 
   3   7   4     2204.93     2149.04     45.88 o 
   4   7   4       33.81       30.34      4.97 o 
   5   7   4       25.66       32.55      5.87 o 
   6   7   4       34.53       18.63      5.39 o 
   7   7   4     1057.82     1064.18     28.77 o 
   8   7   4      204.46      190.89      9.88 o 
   9   7   4     1029.75     1085.66     29.17 o 
  10   7   4      243.01      251.02     13.04 o 
  11   7   4       12.64        2.27      7.20 o 
 -11   8   4      661.71      728.85     27.23 o 
 -10   8   4        5.38        8.64      6.93 o 
  -9   8   4      258.69      258.70     13.77 o 
  -8   8   4       45.48       43.79      6.90 o 
  -7   8   4      174.80      181.09     10.33 o 
  -6   8   4      149.92      152.90     13.67 o 
  -5   8   4     1296.51     1319.79     30.99 o 
  -4   8   4        8.38       11.06      3.15 o 
  -3   8   4       68.36       59.70      3.99 o 
  -2   8   4      710.65      692.78     19.20 o 
  -1   8   4      531.76      498.57     14.99 o 
   0   8   4      676.92      650.09     16.73 o 
   1   8   4     1085.67     1068.92     29.76 o 
   2   8   4      661.26      661.05     21.24 o 
   3   8   4      654.73      674.34     22.13 o 
   4   8   4      240.14      246.50     18.35 o 
   5   8   4      881.40      948.56     35.91 o 
   6   8   4      115.27      102.82     19.21 o 
   7   8   4      302.42      313.36     13.71 o 
   8   8   4      146.03      169.18     11.26 o 
   9   8   4        2.47       -2.18      5.76 o 
  10   8   4        0.82       -7.35      4.90 o 
 -11   9   4       10.75        3.54      8.10 o 
 -10   9   4      108.74      123.95     11.09 o 
  -9   9   4      255.48      298.45     14.98 o 
  -8   9   4      212.59      207.91     11.87 o 
  -7   9   4      346.42      357.48     18.99 o 
  -6   9   4       24.54       23.48      4.63 o 
  -5   9   4      685.18      675.14     17.06 o 
  -4   9   4      668.30      656.57     19.97 o 
  -3   9   4     1961.58     2029.55     46.31 o 
  -2   9   4        2.16        6.43      6.92 o 
  -1   9   4     1040.07     1021.27     23.78 o 
   0   9   4       33.46       29.70      5.79 o 
   1   9   4      189.95      176.50     10.25 o 
   2   9   4      225.70      195.33     11.04 o 
   3   9   4      958.72     1001.80     30.60 o 
   4   9   4       54.07       60.10      8.37 o 
   5   9   4      452.46      448.24     23.17 o 
   6   9   4       87.27       80.57     12.51 o 
   7   9   4        5.22        0.28      8.92 o 
   8   9   4        0.38        4.64     10.32 o 
   9   9   4      704.78      789.84     57.61 o 
 -10  10   4       40.00       37.22      8.06 o 
  -9  10   4       67.04       72.89      8.14 o 
  -8  10   4       87.67       85.41     17.37 o 
  -7  10   4      174.05      218.10     17.58 o 
  -6  10   4      102.45       90.06      8.94 o 
  -5  10   4     1376.01     1434.73     41.09 o 
  -4  10   4      261.45      232.38     11.72 o 
  -3  10   4      296.33      268.30     12.04 o 
  -2  10   4       86.85       77.43      6.57 o 
  -1  10   4     1221.07     1293.92     37.18 o 
   0  10   4       43.92       45.86      7.63 o 
   1  10   4     2721.94     2620.19    100.91 o 
   2  10   4      466.14      483.30     18.71 o 
   3  10   4      922.60      893.85     28.54 o 
   4  10   4       45.48       37.60      7.89 o 
   5  10   4      196.48      206.64     25.60 o 
   6  10   4       25.98       33.73     10.72 o 
   7  10   4      165.26      176.06     18.70 o 
   8  10   4        4.68        7.00     11.51 o 
  -9  11   4       42.71       35.94     33.22 o 
  -8  11   4       52.18       71.47     14.17 o 
  -7  11   4      199.46      206.35     15.42 o 
  -6  11   4       89.86       93.74      9.96 o 
  -5  11   4        9.80        5.30      6.10 o 
  -4  11   4       75.11       72.80      8.25 o 
  -3  11   4      871.38      853.29     24.63 o 
  -2  11   4      120.06      126.21     18.95 o 
  -1  11   4      554.26      523.10     20.97 o 
   0  11   4      624.44      684.29     39.52 o 
   1  11   4      111.28      114.45     10.66 o 
   2  11   4      678.69      718.65     34.94 o 
   3  11   4      425.54      391.49     22.76 o 
   4  11   4        9.85        9.42      6.80 o 
   5  11   4      343.03      346.27     22.18 o 
   6  11   4       76.73       84.77     14.39 o 
   7  11   4       28.25       30.94     12.97 o 
  -7  12   4       28.20        8.26      8.56 o 
  -6  12   4       71.26       53.34      8.95 o 
  -5  12   4        2.63       -5.00      5.75 o 
  -4  12   4      555.47      559.98     22.64 o 
  -3  12   4      106.84      107.29     11.55 o 
  -2  12   4      252.04      249.56     16.13 o 
  -1  12   4       74.49       81.10     10.20 o 
   0  12   4        3.69       -1.98      6.26 o 
   1  12   4      112.75      124.34     11.82 o 
   2  12   4      268.91      293.14     16.58 o 
   3  12   4        0.18       -4.96      7.55 o 
   4  12   4      274.41      269.10     16.61 o 
   5  12   4      188.97      216.04     23.62 o 
   6  12   4      123.62      179.09     19.36 o 
  -5  13   4        2.66        6.40      9.66 o 
  -4  13   4       68.14       61.16     10.83 o 
  -3  13   4        2.80        6.84      7.85 o 
  -2  13   4       16.71       10.99      8.19 o 
  -1  13   4       27.02       21.86      9.33 o 
   0  13   4      199.39      193.23     14.75 o 
   1  13   4       19.12       34.06      9.09 o 
   2  13   4      105.45      115.12     12.33 o 
   3  13   4       31.92       28.46     10.45 o 
   4  13   4       19.48       19.40     10.57 o 
  -1  14   4       23.80       12.88      8.87 o 
   0  14   4        0.19       -4.95      7.95 o 
 -13   0   5      752.40      759.34     42.95 o 
 -11   0   5       26.26       22.65     18.14 o 
  -9   0   5     2601.35     2490.55     60.46 o 
  -7   0   5      339.19      264.36      9.76 o 
  -5   0   5      107.58      136.46      6.72 o 
  -3   0   5     1716.37     1721.70     53.23 o 
  -1   0   5     2218.82     2332.12     70.51 o 
   1   0   5       20.96       51.83      7.65 o 
   3   0   5      124.09       90.18      8.66 o 
   5   0   5       72.45       70.09     14.98 o 
   7   0   5     2311.02     2287.96     55.58 o 
   9   0   5     2175.93     2124.52     54.02 o 
  11   0   5       53.84       51.39     19.18 o 
 -14   1   5      146.94      145.97     22.38 o 
 -13   1   5      666.86      709.05     29.11 o 
 -12   1   5        6.66       13.26      8.07 o 
 -11   1   5     1868.63     1984.99     43.38 o 
 -10   1   5      344.43      348.34     13.26 o 
  -9   1   5      697.17      740.12     16.36 o 
  -8   1   5     1144.30     1150.82     21.84 o 
  -7   1   5     4509.60     4542.82     71.04 o 
  -6   1   5      837.88      884.43     16.77 o 
  -5   1   5       84.45       42.05      2.96 o 
  -4   1   5      221.35      251.97      6.84 o 
  -3   1   5       17.71       17.54      2.17 o 
  -2   1   5      444.78      474.73     12.12 o 
  -1   1   5    13845.96    14651.46    299.90 o 
   0   1   5       28.64       21.37      2.28 o 
   1   1   5     1084.60     1045.66     21.59 o 
   2   1   5     1675.56     1833.48     36.36 o 
   3   1   5      996.34     1180.71     24.62 o 
   4   1   5      272.00      253.29     10.91 o 
   5   1   5     4415.64     4255.67     66.68 o 
   6   1   5       12.64       10.41      3.13 o 
   7   1   5       32.99       27.60      4.08 o 
   8   1   5      714.41      703.93     25.09 o 
   9   1   5       48.05       55.30      6.61 o 
  10   1   5      119.32      120.15     10.22 o 
  11   1   5      576.30      531.55     30.49 o 
  12   1   5        0.75       -2.56      7.95 o 
 -14   2   5      190.56      193.42     19.46 o 
 -13   2   5       68.45       57.13     10.79 o 
 -12   2   5      547.25      520.44     19.47 o 
 -11   2   5       12.69        8.39      4.89 o 
 -10   2   5       93.14       85.58      6.72 o 
  -9   2   5      971.44      973.09     21.51 o 
  -8   2   5        0.29       -1.16      2.78 o 
  -7   2   5      693.02      741.64     15.26 o 
  -6   2   5      691.30      623.83     12.06 o 
  -5   2   5     2356.20     2487.90     37.07 o 
  -4   2   5      673.70      713.13     13.88 o 
  -3   2   5     4605.36     4892.20    140.79 o 
  -2   2   5      257.42      350.09      9.59 o 
  -1   2   5    11177.15    11721.06    274.88 o 
   0   2   5     1038.75     1200.48     23.94 o 
   1   2   5     3367.48     3204.36     60.49 o 
   2   2   5       69.93       69.59      3.46 o 
   3   2   5     9215.73     9054.13    144.34 o 
   4   2   5      131.00      154.92      5.92 o 
   5   2   5      512.05      493.45     12.63 o 
   6   2   5       39.10       42.83      4.32 o 
   7   2   5        8.96       10.55      3.66 o 
   8   2   5       33.89       30.12     10.54 o 
   9   2   5     2072.26     2094.90     49.27 o 
  10   2   5        9.91        6.54      6.33 o 
  11   2   5      292.72      298.25     17.78 o 
  12   2   5      150.33      113.71     22.33 o 
 -13   3   5      149.07      166.35     10.56 o 
 -12   3   5       16.25       11.61      5.83 o 
 -11   3   5       44.11       53.93      6.40 o 
 -10   3   5      767.24      793.83     21.72 o 
  -9   3   5        0.29       -0.48      3.57 o 
  -8   3   5      415.35      426.98     13.27 o 
  -7   3   5     1181.37     1115.85     23.83 o 
  -6   3   5      325.62      390.47      8.60 o 
  -5   3   5     1165.12     1102.09     17.61 o 
  -4   3   5      416.14      410.69      8.91 o 
  -3   3   5       26.63       32.43      4.16 o 
  -2   3   5      969.84     1062.45     25.98 o 
  -1   3   5    16201.48    16275.90    340.86 o 
   0   3   5     1541.13     1752.98     45.65 o 
   1   3   5     6378.57     6386.29    136.94 o 
   2   3   5     3189.93     3189.09     56.12 o 
   3   3   5      753.37      865.57     16.87 o 
   4   3   5     1403.43     1383.30     25.74 o 
   5   3   5     5312.81     5056.06     83.63 o 
   6   3   5       10.46       10.69      3.59 o 
   7   3   5     1567.04     1566.89     37.59 o 
   8   3   5        4.14        6.07      4.98 o 
   9   3   5      138.66      115.80      9.48 o 
  10   3   5      168.85      168.83     11.73 o 
  11   3   5      385.28      360.84     16.96 o 
  12   3   5       36.92       39.18      9.25 o 
 -13   4   5       89.13       83.45      9.05 o 
 -12   4   5      439.61      421.59     24.98 o 
 -11   4   5      169.35      162.87      9.65 o 
 -10   4   5        2.09        3.30      4.76 o 
  -9   4   5      349.25      374.59     13.35 o 
  -8   4   5     1646.98     1652.21     38.36 o 
  -7   4   5     1039.94     1023.13     19.10 o 
  -6   4   5     1884.91     1903.70     34.13 o 
  -5   4   5      559.53      584.63     12.80 o 
  -4   4   5       37.57       38.31      2.86 o 
  -3   4   5     5188.35     5210.67     93.01 o 
  -2   4   5    11891.63    12291.39    237.75 o 
  -1   4   5     2885.09     2961.97     54.15 o 
   0   4   5     3713.51     3401.55     74.68 o 
   1   4   5      223.78      186.66      7.62 o 
   2   4   5     3123.89     3326.32     66.68 o 
   3   4   5     7832.21     8032.12    118.80 o 
   4   4   5     1773.60     1804.20     35.13 o 
   5   4   5      193.29      185.19      7.56 o 
   6   4   5     2406.18     2350.89     51.14 o 
   7   4   5      619.15      692.29     20.73 o 
   8   4   5        9.27       16.12      5.97 o 
   9   4   5      625.52      716.00     33.53 o 
  10   4   5        2.83        3.58      6.14 o 
  11   4   5        2.42        6.33      7.21 o 
 -13   5   5      280.15      282.17     12.83 o 
 -12   5   5       60.27       35.67      6.55 o 
 -11   5   5      869.94      866.33     27.54 o 
 -10   5   5      429.57      425.33     13.76 o 
  -9   5   5        6.45        1.07      5.30 o 
  -8   5   5       28.72       31.87      6.17 o 
  -7   5   5     1864.01     1767.33     40.20 o 
  -6   5   5       78.74       90.74      6.90 o 
  -5   5   5     1245.79     1174.75     25.12 o 
  -4   5   5     2412.86     2284.58     40.27 o 
  -3   5   5      172.80      152.05      5.44 o 
  -2   5   5     3867.39     3714.13     62.61 o 
  -1   5   5      633.50      604.52     13.49 o 
   0   5   5     2505.65     2617.04     48.33 o 
   1   5   5        3.04        5.98      2.25 o 
   2   5   5     4371.10     4474.44     81.12 o 
   3   5   5       54.32       58.88      4.73 o 
   4   5   5     4417.63     4440.74     79.83 o 
   5   5   5     1078.17     1062.26     25.72 o 
   6   5   5       88.62      101.46      7.08 o 
   7   5   5       89.17       90.77      7.64 o 
   8   5   5     1008.42     1000.72     27.70 o 
   9   5   5      253.50      222.70     12.58 o 
  10   5   5      522.02      533.60     21.51 o 
  11   5   5      253.74      244.25     14.52 o 
 -12   6   5      332.10      338.58     16.85 o 
 -11   6   5       14.52        8.55      6.58 o 
 -10   6   5      139.23      132.62     10.97 o 
  -9   6   5        6.56        5.81      5.42 o 
  -8   6   5       39.90       36.08      6.45 o 
  -7   6   5      964.92      949.89     24.83 o 
  -6   6   5      674.14      629.53     17.95 o 
  -5   6   5      140.27      138.52      6.76 o 
  -4   6   5     2040.61     1932.53     38.12 o 
  -3   6   5       90.69       82.16      4.27 o 
  -2   6   5      102.76       87.41      4.30 o 
  -1   6   5      197.72      198.28      6.98 o 
   0   6   5     3752.89     3637.50     61.54 o 
   1   6   5      993.34     1038.07     21.68 o 
   2   6   5     1027.35     1079.96     23.43 o 
   3   6   5       37.02       39.52      5.26 o 
   4   6   5     1997.25     2012.48     52.43 o 
   5   6   5      201.48      197.53     11.10 o 
   6   6   5     1143.85     1239.10     29.83 o 
   7   6   5      449.20      442.98     16.33 o 
   8   6   5        0.60        4.34      4.98 o 
   9   6   5      279.19      255.02     15.42 o 
  10   6   5      546.16      555.25     27.02 o 
  11   6   5        7.03        4.42     10.16 o 
 -12   7   5        4.55        1.53      8.73 o 
 -11   7   5       17.28       21.46      7.52 o 
 -10   7   5      438.12      417.28     21.32 o 
  -9   7   5        9.85       10.94      7.32 o 
  -8   7   5     2386.39     2435.08     60.54 o 
  -7   7   5       11.62       14.07      4.54 o 
  -6   7   5      365.63      353.99     12.67 o 
  -5   7   5       61.99       63.46      5.14 o 
  -4   7   5      162.16      133.19     12.90 o 
  -3   7   5       65.81       56.36      4.42 o 
  -2   7   5     3059.82     3006.69     51.98 o 
  -1   7   5      152.34      124.37     13.15 o 
   0   7   5       80.16       90.45      4.48 o 
   1   7   5      221.71      209.92      7.35 o 
   2   7   5      689.24      713.38     17.67 o 
   3   7   5      136.07      156.33      7.69 o 
   4   7   5     1150.37     1138.04     31.18 o 
   5   7   5      236.55      244.70     14.83 o 
   6   7   5      151.43      143.67     10.34 o 
   7   7   5       50.08       46.09      6.23 o 
   8   7   5      526.23      585.48     18.47 o 
   9   7   5        4.28       -0.50      5.27 o 
  10   7   5       58.76       45.32      7.82 o 
 -11   8   5        1.13        2.49      6.88 o 
 -10   8   5      202.84      209.89     12.33 o 
  -9   8   5      261.23      262.42     14.50 o 
  -8   8   5      263.59      259.18     13.47 o 
  -7   8   5        2.88       -4.31      4.47 o 
  -6   8   5     1705.63     1742.10     36.69 o 
  -5   8   5      430.17      472.38     13.52 o 
  -4   8   5     2057.05     2067.53     41.19 o 
  -3   8   5      140.08      125.41      6.33 o 
  -2   8   5       89.99       84.00      4.88 o 
  -1   8   5      164.75      174.75      5.74 o 
   0   8   5     1265.86     1243.43     23.89 o 
   1   8   5        2.40        8.19      4.20 o 
   2   8   5       19.60       14.88      2.97 o 
   3   8   5        0.10        4.08      8.43 o 
   4   8   5      511.24      513.70     29.42 o 
   5   8   5      213.53      208.01     10.81 o 
   6   8   5      868.36      904.85     27.93 o 
   7   8   5       22.16       19.55      6.36 o 
   8   8   5       34.05       32.48      7.38 o 
   9   8   5       73.63       82.58     13.84 o 
  10   8   5      327.29      293.80     19.86 o 
 -10   9   5      318.02      329.06     19.20 o 
  -9   9   5       10.04        9.13      5.94 o 
  -8   9   5      480.58      476.27     16.76 o 
  -7   9   5        0.42        3.34      4.50 o 
  -6   9   5      148.70      152.79      7.96 o 
  -5   9   5       66.94       64.02      5.83 o 
  -4   9   5      250.23      283.63      9.47 o 
  -3   9   5      325.05      273.00     11.81 o 
  -2   9   5     1345.68     1396.06     30.80 o 
  -1   9   5      269.39      257.54     10.17 o 
   0   9   5      193.29      186.97     11.85 o 
   1   9   5      141.87      137.43     10.68 o 
   2   9   5      495.56      492.68     18.42 o 
   3   9   5      346.49      352.68     19.98 o 
   4   9   5     3697.84     3790.14    107.53 o 
   5   9   5        3.86       10.70      7.87 o 
   6   9   5       15.91        5.48      9.94 o 
   7   9   5       19.22       28.30     18.43 o 
   8   9   5      634.73      645.02     33.90 o 
   9   9   5      101.78       89.64     23.49 o 
 -10  10   5       18.16       23.85      8.87 o 
  -9  10   5        9.02       17.45      6.06 o 
  -8  10   5      712.86      795.36     23.49 o 
  -7  10   5       18.42       12.77      6.77 o 
  -6  10   5      976.25     1045.05     24.62 o 
  -5  10   5       12.41       19.55      6.14 o 
  -4  10   5      264.47      192.48     10.79 o 
  -3  10   5      615.67      623.69     19.63 o 
  -2  10   5      591.25      607.01     21.06 o 
  -1  10   5        1.37       -3.04      5.10 o 
   0  10   5     1170.12     1129.55     38.76 o 
   1  10   5      307.59      276.97     16.09 o 
   2  10   5      119.85      106.49      9.36 o 
   3  10   5        1.16        3.65      6.01 o 
   4  10   5       22.18       28.24      9.10 o 
   5  10   5       37.62       59.68     14.41 o 
   6  10   5      885.77      931.87     39.14 o 
   7  10   5       79.36       79.87     15.28 o 
   8  10   5      445.27      459.61     38.56 o 
  -8  11   5      199.53      198.28     15.90 o 
  -7  11   5       88.41      104.84     12.03 o 
  -6  11   5        1.00        1.03      6.13 o 
  -5  11   5       65.58       58.73      8.25 o 
  -4  11   5      351.24      338.45     14.79 o 
  -3  11   5      209.90      189.49     10.29 o 
  -2  11   5      607.88      619.93     23.40 o 
  -1  11   5      378.48      380.58     17.54 o 
   0  11   5      170.57      171.59     12.23 o 
   1  11   5      476.26      499.60     23.56 o 
   2  11   5      274.24      260.79     33.57 o 
   3  11   5       87.91       89.70     12.81 o 
   4  11   5      181.03      179.33     16.14 o 
   5  11   5      448.99      437.94     32.49 o 
   6  11   5        0.08        7.69      9.99 o 
   7  11   5      287.55      281.84     30.73 o 
  -7  12   5       10.32       15.03      9.39 o 
  -6  12   5      203.39      201.29     13.76 o 
  -5  12   5      672.97      679.06     23.18 o 
  -4  12   5       46.43       47.75      8.18 o 
  -3  12   5      319.66      333.26     20.68 o 
  -2  12   5       15.26        2.90      6.91 o 
  -1  12   5        6.92        0.70      6.59 o 
   0  12   5       39.34       41.01     11.22 o 
   1  12   5      211.24      180.80     13.47 o 
   2  12   5        7.45        0.23      6.88 o 
   3  12   5      372.61      340.18     20.63 o 
   4  12   5       43.54       38.96      9.33 o 
   5  12   5        4.24        0.44     10.05 o 
  -5  13   5      268.49      238.29     26.19 o 
  -4  13   5       41.63       50.35     10.79 o 
  -3  13   5        2.00       -8.72      7.24 o 
  -2  13   5      111.60      107.08     15.92 o 
  -1  13   5       83.91       71.12     10.81 o 
   0  13   5        9.26        2.16      7.74 o 
   1  13   5       80.37       82.82     11.20 o 
   2  13   5       12.77        4.06      7.91 o 
   3  13   5       17.33       13.69      9.24 o 
 -14   0   6      265.77      257.34     27.58 o 
 -12   0   6        4.40        2.64     10.58 o 
 -10   0   6      649.58      708.34     23.72 o 
  -8   0   6     1700.04     1583.26     45.04 o 
  -6   0   6     2256.14     2397.56     49.05 o 
  -4   0   6     4442.87     4124.07     87.46 o 
  -2   0   6    11745.13    11762.63    342.47 o 
   0   0   6       95.20       69.58     11.17 o 
   2   0   6     1941.77     1964.17     93.82 o 
   4   0   6       44.97       43.35      5.21 o 
   6   0   6      462.04      472.71     20.58 o 
   8   0   6     1579.46     1659.36     43.85 o 
  10   0   6        3.07        1.11     10.66 o 
  12   0   6      352.55      412.32     28.81 o 
 -14   1   6      227.34      207.89     17.71 o 
 -13   1   6       95.93       90.90     12.90 o 
 -12   1   6      895.99      941.50     45.58 o 
 -11   1   6      449.50      457.10     16.21 o 
 -10   1   6      104.54       92.25      7.56 o 
  -9   1   6      486.22      477.04     15.75 o 
  -8   1   6     1661.83     1661.19     29.53 o 
  -7   1   6     1293.01     1393.92     23.47 o 
  -6   1   6     7448.77     7665.76    115.91 o 
  -5   1   6      222.62      213.27      5.68 o 
  -4   1   6      264.14      275.64      7.47 o 
  -3   1   6     1940.37     1939.60     34.22 o 
  -2   1   6     3071.49     3055.94     72.41 o 
  -1   1   6     2059.43     2217.82     42.66 o 
   0   1   6     1476.42     1326.69     26.79 o 
   1   1   6      400.22      428.00     10.69 o 
   2   1   6      635.71      732.99     16.79 o 
   3   1   6      717.37      841.83     18.08 o 
   4   1   6     2773.93     2698.94     66.48 o 
   5   1   6       14.51       17.81      3.24 o 
   6   1   6      286.92      326.98     25.27 o 
   7   1   6     2131.83     2182.31     40.72 o 
   8   1   6       44.17       36.31      5.19 o 
   9   1   6        0.49       -3.48      4.75 o 
  10   1   6      725.80      713.41     30.29 o 
  11   1   6       23.04        6.99      8.03 o 
  12   1   6       24.95       12.35      9.22 o 
 -13   2   6       81.45       84.25     11.98 o 
 -12   2   6       18.23       14.24      6.55 o 
 -11   2   6      142.19      136.46      9.50 o 
 -10   2   6       14.01       12.75      4.61 o 
  -9   2   6        2.34        0.91      3.66 o 
  -8   2   6      710.04      694.50     15.18 o 
  -7   2   6     1942.01     1946.71     33.33 o 
  -6   2   6      305.20      322.70      7.79 o 
  -5   2   6     2734.57     2780.71     61.43 o 
  -4   2   6     2183.89     2146.71     39.25 o 
  -3   2   6      828.14      887.67     22.78 o 
  -2   2   6     4423.22     4678.27     86.94 o 
  -1   2   6      846.37      788.43     17.24 o 
   0   2   6     6892.72     7217.40    132.89 o 
   1   2   6     2172.12     2353.41     45.59 o 
   2   2   6     1684.95     1452.00     27.61 o 
   3   2   6      470.59      544.97     12.95 o 
   4   2   6      728.12      718.42     15.68 o 
   5   2   6        2.46        2.34      2.81 o 
   6   2   6       12.82       22.45      6.10 o 
   7   2   6        3.14       10.11      3.94 o 
   8   2   6     1663.72     1844.44     43.89 o 
   9   2   6       19.87       21.63      6.43 o 
  10   2   6      550.04      522.15     19.86 o 
  11   2   6        4.74        2.28      6.83 o 
 -13   3   6       34.13       37.03      8.31 o 
 -12   3   6      158.67      167.06     13.75 o 
 -11   3   6      238.57      237.97     10.51 o 
 -10   3   6       13.15       11.89      4.69 o 
  -9   3   6      303.86      297.33     13.52 o 
  -8   3   6      233.44      222.96      8.42 o 
  -7   3   6       13.38       17.91      3.41 o 
  -6   3   6     1972.56     2034.70     31.48 o 
  -5   3   6      553.49      529.89     10.71 o 
  -4   3   6      619.07      734.32     15.02 o 
  -3   3   6     7011.83     7829.15    136.01 o 
  -2   3   6     2660.20     2554.07     43.20 o 
  -1   3   6      144.57      157.33      7.60 o 
   0   3   6     4623.59     4540.12     87.14 o 
   1   3   6     2986.50     3114.73     53.42 o 
   2   3   6      166.83      192.06      8.64 o 
   3   3   6     1145.69     1196.66     22.48 o 
   4   3   6     6276.51     6168.21    100.76 o 
   5   3   6        3.17        1.73      2.84 o 
   6   3   6     4353.29     4298.60     79.90 o 
   7   3   6     1012.79     1012.37     59.52 o 
   8   3   6       91.10       92.59     10.02 o 
   9   3   6      480.08      478.76     18.38 o 
  10   3   6     1019.08      987.85     54.38 o 
  11   3   6       22.20       17.58      7.85 o 
 -13   4   6       65.79       55.82      8.39 o 
 -12   4   6       39.99       30.36      6.67 o 
 -11   4   6       80.76       85.04      9.37 o 
 -10   4   6       57.57       54.55      7.35 o 
  -9   4   6       54.41       49.41      6.09 o 
  -8   4   6     2497.69     2436.92     48.20 o 
  -7   4   6     1653.61     1785.35     33.20 o 
  -6   4   6       39.01       31.31      4.00 o 
  -5   4   6       15.00       12.99      2.74 o 
  -4   4   6      351.30      328.69      8.03 o 
  -3   4   6     1323.11     1372.19     25.14 o 
  -2   4   6     6720.94     7240.01    129.68 o 
  -1   4   6     8261.85     8444.38    146.24 o 
   0   4   6     1497.80     1642.50     34.06 o 
   1   4   6       21.16       17.93      3.38 o 
   2   4   6     5027.14     5166.19     91.68 o 
   3   4   6      651.62      647.86     12.42 o 
   4   4   6     3135.88     3254.38     60.28 o 
   5   4   6     3194.26     3265.42     61.40 o 
   6   4   6        1.50        5.24      8.08 o 
   7   4   6      272.67      288.15     12.79 o 
   8   4   6      847.16      932.76     26.65 o 
   9   4   6      169.30      161.68     11.14 o 
  10   4   6      260.60      268.82     14.63 o 
  11   4   6      490.18      489.19     24.23 o 
 -13   5   6       78.94       76.55     12.39 o 
 -12   5   6     1366.87     1451.42     40.85 o 
 -11   5   6       23.22       23.75      9.50 o 
 -10   5   6      161.87      146.94     10.10 o 
  -9   5   6      207.19      201.18     11.50 o 
  -8   5   6     2401.01     2363.03     52.52 o 
  -7   5   6      435.66      446.20     14.86 o 
  -6   5   6     2488.69     2439.94     52.28 o 
  -5   5   6     1345.84     1327.93     28.07 o 
  -4   5   6     1050.01      953.63     19.16 o 
  -3   5   6      359.58      316.33      7.91 o 
  -2   5   6       83.13       75.83      4.43 o 
  -1   5   6      114.88      142.69      5.36 o 
   0   5   6     1648.60     1587.87     31.00 o 
   1   5   6     2519.40     2522.20     51.41 o 
   2   5   6      693.12      697.59     17.82 o 
   3   5   6     1705.29     1629.39     36.15 o 
   4   5   6       33.29       33.43      3.39 o 
   5   5   6       15.03       10.84      3.71 o 
   6   5   6      554.61      532.25     21.62 o 
   7   5   6     3724.04     3656.80     77.08 o 
   8   5   6        0.41        2.16      5.53 o 
   9   5   6     1319.34     1235.35     33.77 o 
  10   5   6      134.14      133.82     11.24 o 
  11   5   6       37.22       53.94     10.51 o 
 -12   6   6        3.94       -0.01      7.20 o 
 -11   6   6       13.25       12.31      6.72 o 
 -10   6   6      397.87      408.60     16.54 o 
  -9   6   6      366.32      327.85     13.97 o 
  -8   6   6      293.40      276.69     12.23 o 
  -7   6   6      846.40      850.74     23.05 o 
  -6   6   6        2.93        2.73      3.80 o 
  -5   6   6      954.28      947.47     24.62 o 
  -4   6   6        2.00        4.15      2.99 o 
  -3   6   6      108.59      102.21      4.97 o 
  -2   6   6     1523.15     1505.72     33.48 o 
  -1   6   6     4908.91     4928.99     77.40 o 
   0   6   6      297.99      318.15      9.81 o 
   1   6   6       97.70       89.29      5.00 o 
   2   6   6        7.33        6.24      2.84 o 
   3   6   6      236.55      265.61     10.03 o 
   4   6   6     1704.93     1753.80     56.47 o 
   5   6   6      619.27      642.33     22.08 o 
   6   6   6       22.47       17.04      4.27 o 
   7   6   6       22.35       29.53      5.56 o 
   8   6   6       82.57       75.87      9.22 o 
   9   6   6       97.88      110.75     13.61 o 
  10   6   6      129.30      136.00     12.83 o 
 -12   7   6       21.64       14.17      9.25 o 
 -11   7   6      988.99     1018.55     50.44 o 
 -10   7   6        0.62       -0.20      5.60 o 
  -9   7   6     1326.97     1340.52     37.99 o 
  -8   7   6        9.82       13.18      5.23 o 
  -7   7   6      506.62      503.45     16.41 o 
  -6   7   6        5.74        1.56      3.60 o 
  -5   7   6     1219.14     1257.71     27.47 o 
  -4   7   6       84.78       81.34      5.60 o 
  -3   7   6     1366.11     1217.56     26.09 o 
  -2   7   6      119.00      124.79      5.14 o 
  -1   7   6      503.22      528.46     23.72 o 
   0   7   6        1.76        3.54      2.67 o 
   1   7   6       11.85       13.46      3.16 o 
   2   7   6      525.89      544.40     14.01 o 
   3   7   6      469.98      503.35     17.28 o 
   4   7   6       30.32       23.64      5.57 o 
   5   7   6       63.68       53.27      7.26 o 
   6   7   6      119.21       99.47      9.58 o 
   7   7   6      193.57      205.34     13.86 o 
   8   7   6       41.57       28.76      5.63 o 
   9   7   6      142.58      142.55     12.85 o 
  10   7   6       18.25       20.03      7.74 o 
 -11   8   6      212.64      228.42     18.75 o 
 -10   8   6       77.08       78.73      8.92 o 
  -9   8   6        2.58        1.83      5.32 o 
  -8   8   6       44.18       39.56      6.33 o 
  -7   8   6     1731.81     1749.02     40.98 o 
  -6   8   6       91.17       75.33      6.21 o 
  -5   8   6      283.31      286.10     14.02 o 
  -4   8   6      572.15      542.47     14.72 o 
  -3   8   6      398.92      395.49     11.75 o 
  -2   8   6      667.12      658.18     15.10 o 
  -1   8   6     1467.96     1443.81     29.94 o 
   0   8   6        2.28        7.35      2.96 o 
   1   8   6     1446.34     1359.78     30.90 o 
   2   8   6       18.85       15.71      3.97 o 
   3   8   6      127.36      144.00      8.93 o 
   4   8   6        1.26        0.46      4.62 o 
   5   8   6      474.59      477.92     18.34 o 
   6   8   6       54.97       50.16      7.45 o 
   7   8   6       64.35       71.67      9.65 o 
   8   8   6       11.53        3.51      7.12 o 
   9   8   6      112.45      141.83     35.47 o 
 -10   9   6        1.80        6.27      6.35 o 
  -9   9   6      353.76      385.66     21.11 o 
  -8   9   6      260.67      286.45     13.09 o 
  -7   9   6      141.74      149.00      9.07 o 
  -6   9   6      183.35      164.78      8.44 o 
  -5   9   6      796.38      758.28     19.23 o 
  -4   9   6      263.46      256.58      9.87 o 
  -3   9   6      206.87      245.02     19.49 o 
  -2   9   6      327.68      333.98     10.22 o 
  -1   9   6       33.56       40.78      5.18 o 
   0   9   6       45.22       34.14      5.54 o 
   1   9   6     1260.77     1281.68     35.46 o 
   2   9   6      576.16      565.06     21.73 o 
   3   9   6     2447.19     2622.30     66.13 o 
   4   9   6      402.98      426.89     22.75 o 
   5   9   6        4.30        0.10      8.29 o 
   6   9   6       43.10       38.45     11.53 o 
   7   9   6      356.76      416.00     27.10 o 
   8   9   6        0.67      -10.67     11.65 o 
  -9  10   6       36.71       39.30      8.69 o 
  -8  10   6        1.19        0.45      5.22 o 
  -7  10   6      263.07      301.68     16.14 o 
  -6  10   6       44.24       44.37      5.50 o 
  -5  10   6       23.96       18.00      3.76 o 
  -4  10   6      524.94      486.23     18.86 o 
  -3  10   6      136.37      150.03      9.65 o 
  -2  10   6        4.22        4.65      4.60 o 
  -1  10   6     1146.60     1116.94     33.39 o 
   0  10   6       73.60       79.92      8.76 o 
   1  10   6      311.65      253.69     15.33 o 
   2  10   6       60.22       68.58      8.37 o 
   3  10   6      148.49      158.86     12.95 o 
   4  10   6      113.41       99.34     15.80 o 
   5  10   6     1013.66     1107.13     42.87 o 
   6  10   6       14.48        8.05     12.14 o 
   7  10   6       79.26       88.56     16.86 o 
  -8  11   6        2.64        8.99      9.95 o 
  -7  11   6      180.70      167.64     12.57 o 
  -6  11   6        4.62        5.87      6.43 o 
  -5  11   6      202.51      212.32     12.69 o 
  -4  11   6      104.10      114.35      9.61 o 
  -3  11   6      451.53      448.26     16.79 o 
  -2  11   6      277.53      283.83     15.36 o 
  -1  11   6       13.80       14.49      6.88 o 
   0  11   6       76.64       74.71      9.21 o 
   1  11   6      414.87      389.35     17.93 o 
   2  11   6      137.22      138.14     25.37 o 
   3  11   6      331.37      349.82     17.22 o 
   4  11   6      407.21      420.42     35.25 o 
   5  11   6        0.21       -3.51      9.46 o 
   6  11   6      598.65      586.13     45.61 o 
  -7  12   6      203.79      215.35     17.86 o 
  -6  12   6       41.33       49.51     10.11 o 
  -5  12   6      125.43      115.55     12.09 o 
  -4  12   6      139.85      160.00     13.33 o 
  -3  12   6       31.86       33.77     16.09 o 
  -2  12   6        4.38        0.59      8.04 o 
  -1  12   6      444.12      487.29     25.19 o 
   0  12   6      337.22      383.63     28.44 o 
   1  12   6      298.58      261.67     24.56 o 
   2  12   6      595.85      566.57     35.54 o 
   3  12   6        7.12       12.41     18.10 o 
   4  12   6       45.28       18.10     13.17 o 
   5  12   6      152.38      196.17     24.00 o 
  -5  13   6       49.79       47.86     15.51 o 
  -4  13   6       30.61       22.49     13.73 o 
  -3  13   6      324.89      343.32     28.75 o 
  -2  13   6       37.82       40.96     15.15 o 
  -1  13   6      318.97      319.68     27.79 o 
   0  13   6      238.09      225.46     46.01 o 
   1  13   6        9.70       -1.57     11.72 o 
   2  13   6       19.25       34.95     15.26 o 
   3  13   6       48.16       27.02     21.58 o 
 -13   0   7       18.56       23.43     12.88 o 
 -11   0   7     3364.59     3434.71    118.04 o 
  -9   0   7     1583.05     1544.80     40.77 o 
  -7   0   7      456.52      485.44     16.44 o 
  -5   0   7     1403.08     1243.07     27.39 o 
  -3   0   7    11051.77    11174.68    325.67 o 
  -1   0   7        4.06        2.48      4.04 o 
   1   0   7     3980.46     3846.26     98.50 o 
   3   0   7     9881.23    10200.23    214.64 o 
   5   0   7      152.06      188.16     10.33 o 
   7   0   7     2218.31     2191.54     54.57 o 
   9   0   7      121.44      117.32     12.36 o 
  11   0   7       50.90       38.80     13.67 o 
 -14   1   7       41.02       41.99     11.47 o 
 -13   1   7      764.08      835.29     48.65 o 
 -12   1   7      529.47      511.09     23.76 o 
 -11   1   7      145.26      142.35      9.79 o 
 -10   1   7      404.28      392.83     13.86 o 
  -9   1   7      556.43      530.88     20.54 o 
  -8   1   7        0.65        3.41      3.08 o 
  -7   1   7     6952.79     6952.90    100.46 o 
  -6   1   7     1046.83     1038.66     19.17 o 
  -5   1   7      710.41      690.91     18.61 o 
  -4   1   7     1360.18     1268.66     24.47 o 
  -3   1   7     2272.81     2246.85     39.59 o 
  -2   1   7        0.43       -2.22      1.79 o 
  -1   1   7     5459.75     5349.66     99.60 o 
   0   1   7       26.43       38.58      3.09 o 
   1   1   7      110.61      107.93      7.43 o 
   2   1   7       75.93      108.65      4.95 o 
   3   1   7     1609.02     1615.38     27.73 o 
   4   1   7      496.89      488.24     12.64 o 
   5   1   7     3182.51     3138.79     54.65 o 
   6   1   7      485.68      481.50     13.25 o 
   7   1   7       54.92       49.95      5.48 o 
   8   1   7       52.42       40.43      5.71 o 
   9   1   7      541.44      512.21     16.83 o 
  10   1   7        8.74        5.48      6.11 o 
  11   1   7       51.96       35.48      9.76 o 
 -13   2   7       51.29       67.09     11.37 o 
 -12   2   7       28.14       24.87      7.02 o 
 -11   2   7      932.80      973.36     25.58 o 
 -10   2   7      545.17      515.00     17.39 o 
  -9   2   7      749.22      762.92     18.29 o 
  -8   2   7     1898.76     1956.41     39.70 o 
  -7   2   7       48.98       48.43      4.36 o 
  -6   2   7      603.59      568.12     12.15 o 
  -5   2   7      392.51      358.22      8.47 o 
  -4   2   7     2066.60     2262.42     38.41 o 
  -3   2   7       15.10       34.66      3.06 o 
  -2   2   7      775.00      756.47     16.64 o 
  -1   2   7      810.06      837.97     20.26 o 
   0   2   7     1524.25     1529.83     30.90 o 
   1   2   7      148.75       99.96      4.76 o 
   2   2   7      679.53      728.78     15.93 o 
   3   2   7     4530.75     4319.81    101.85 o 
   4   2   7      231.41      251.42     10.71 o 
   5   2   7      830.78      828.19     18.37 o 
   6   2   7      362.61      368.18     15.97 o 
   7   2   7     1937.79     1940.62     37.28 o 
   8   2   7       83.98       65.40      7.04 o 
   9   2   7     1190.09     1150.09     33.45 o 
  10   2   7        1.40       -9.15      6.10 o 
  11   2   7      390.42      396.43     20.64 o 
 -13   3   7      191.75      212.15     12.91 o 
 -12   3   7      134.10      128.94     10.12 o 
 -11   3   7      211.05      222.31     10.21 o 
 -10   3   7      194.05      188.51      8.87 o 
  -9   3   7       31.78       33.40      4.95 o 
  -8   3   7      262.01      280.46     10.41 o 
  -7   3   7      281.75      287.54      8.35 o 
  -6   3   7      878.60      912.30     17.19 o 
  -5   3   7      318.83      327.19      8.86 o 
  -4   3   7      292.30      247.90      8.12 o 
  -3   3   7     8825.50     9526.02    153.14 o 
  -2   3   7      453.47      485.04     11.63 o 
  -1   3   7     3544.64     3761.18     66.96 o 
   0   3   7     1170.81     1100.95     24.24 o 
   1   3   7        0.64        2.60      2.05 o 
   2   3   7     3360.25     3448.16     61.28 o 
   3   3   7     4534.31     4535.57     74.97 o 
   4   3   7      256.30      245.45      8.16 o 
   5   3   7     1148.18     1106.70     22.77 o 
   6   3   7       41.88       35.82      5.13 o 
   7   3   7        4.65        9.05      5.19 o 
   8   3   7      352.98      384.90     33.82 o 
   9   3   7      989.46     1059.79     32.88 o 
  10   3   7       17.44       13.95      7.17 o 
  11   3   7      755.43      723.83     27.98 o 
 -13   4   7       20.40       24.91      7.08 o 
 -12   4   7      501.56      497.14     19.72 o 
 -11   4   7      271.07      271.32     11.57 o 
 -10   4   7       14.05        8.09      4.13 o 
  -9   4   7      191.24      196.18      7.98 o 
  -8   4   7      862.30      891.23     21.62 o 
  -7   4   7      495.73      509.60     13.00 o 
  -6   4   7       35.44       31.99      4.27 o 
  -5   4   7      278.08      252.18      7.81 o 
  -4   4   7       44.62       35.09      3.07 o 
  -3   4   7     2417.51     2449.31     45.71 o 
  -2   4   7     1386.25     1521.18     27.61 o 
  -1   4   7      108.18       84.81      6.17 o 
   0   4   7       20.01       30.64      5.05 o 
   1   4   7      487.52      465.66     12.89 o 
   2   4   7      173.91      161.07      6.68 o 
   3   4   7     4244.75     4431.98     73.21 o 
   4   4   7     4898.94     4969.31     89.81 o 
   5   4   7      353.81      381.46     12.03 o 
   6   4   7     1184.31     1106.17     28.50 o 
   7   4   7      414.45      435.64     16.31 o 
   8   4   7      435.26      437.84     17.52 o 
   9   4   7      467.67      487.01     19.19 o 
  10   4   7      945.29      909.74     28.34 o 
  11   4   7        5.71       -1.70      7.53 o 
 -13   5   7      387.63      430.81     19.49 o 
 -12   5   7       13.41        4.96      7.48 o 
 -11   5   7       19.41       17.58      6.83 o 
 -10   5   7      132.78      159.06     10.54 o 
  -9   5   7      271.84      278.44     12.82 o 
  -8   5   7       20.76       14.12      5.07 o 
  -7   5   7     1760.32     1770.59     40.56 o 
  -6   5   7        5.03        3.76      3.52 o 
  -5   5   7       61.65       71.69      5.32 o 
  -4   5   7      907.55      884.45     18.34 o 
  -3   5   7      239.05      225.83      6.77 o 
  -2   5   7      136.22      115.08      5.17 o 
  -1   5   7     3485.03     3505.12     70.53 o 
   0   5   7     2841.42     2827.49     57.74 o 
   1   5   7     2097.62     2075.57     43.99 o 
   2   5   7     1841.85     1815.10     39.56 o 
   3   5   7       35.91       38.65      4.75 o 
   4   5   7      457.57      480.56     12.63 o 
   5   5   7       63.16       63.10      5.69 o 
   6   5   7      469.16      460.57     15.70 o 
   7   5   7      124.91      122.92     11.31 o 
   8   5   7     1592.55     1592.26     46.61 o 
   9   5   7      155.20      160.44     11.81 o 
  10   5   7        1.04        1.31      7.11 o 
 -12   6   7      195.78      186.82     13.13 o 
 -11   6   7        6.58       -2.17      5.90 o 
 -10   6   7       28.31       27.09      8.01 o 
  -9   6   7        8.17       10.08      5.47 o 
  -8   6   7      928.35      968.76     26.34 o 
  -7   6   7        0.03        1.22      4.32 o 
  -6   6   7     1669.42     1650.94     37.81 o 
  -5   6   7      786.97      758.44     18.63 o 
  -4   6   7        1.40        1.79      3.55 o 
  -3   6   7     2276.51     2235.33     40.07 o 
  -2   6   7     1001.18      897.99     18.49 o 
  -1   6   7      198.10      228.09     10.91 o 
   0   6   7     1267.63     1273.76     26.96 o 
   1   6   7      792.04      798.44     18.22 o 
   2   6   7      125.53      123.47      6.96 o 
   3   6   7      307.11      312.77     11.54 o 
   4   6   7     3408.28     3422.93     80.92 o 
   5   6   7       20.87       20.69      6.10 o 
   6   6   7      338.11      382.01     18.37 o 
   7   6   7      369.11      365.94     17.99 o 
   8   6   7        0.64       -5.41      5.25 o 
   9   6   7       26.04       12.30      7.02 o 
  10   6   7      467.60      448.78     20.65 o 
 -12   7   7       80.73       73.85     12.29 o 
 -11   7   7        1.44        2.14      6.67 o 
 -10   7   7      641.98      674.96     22.30 o 
  -9   7   7        5.35       -3.33      5.13 o 
  -8   7   7      598.14      564.12     18.65 o 
  -7   7   7      248.38      256.74     12.32 o 
  -6   7   7     1295.27     1259.60     28.09 o 
  -5   7   7      334.89      292.25     10.50 o 
  -4   7   7     4514.13     4486.50     83.25 o 
  -3   7   7        0.31        0.22      3.58 o 
  -2   7   7      685.51      660.99     19.01 o 
  -1   7   7       88.41       88.84      5.52 o 
   0   7   7       54.10       57.77      5.06 o 
   1   7   7      268.19      283.09     11.85 o 
   2   7   7     1505.82     1532.57     34.83 o 
   3   7   7        8.20       16.61      5.69 o 
   4   7   7      220.90      221.90     13.35 o 
   5   7   7       39.33       34.08      6.82 o 
   6   7   7       15.13       13.51      6.55 o 
   7   7   7       43.88       36.79      8.52 o 
   8   7   7      519.20      575.31     25.13 o 
   9   7   7      145.00      153.92     10.06 o 
 -11   8   7      173.40      135.79     17.42 o 
 -10   8   7       55.92       55.64      8.98 o 
  -9   8   7       27.06       12.56      6.21 o 
  -8   8   7      588.79      625.17     19.95 o 
  -7   8   7      262.95      268.45     13.27 o 
  -6   8   7     1087.96     1042.76     27.02 o 
  -5   8   7       75.43       71.82      6.86 o 
  -4   8   7       55.55       45.42      5.68 o 
  -3   8   7      149.86      141.39      9.03 o 
  -2   8   7     3673.85     3809.51     77.98 o 
  -1   8   7      385.02      405.61     11.96 o 
   0   8   7     2927.90     2947.61     61.30 o 
   1   8   7      382.71      388.45     16.31 o 
   2   8   7       12.99        5.98      4.53 o 
   3   8   7      534.80      534.17     18.83 o 
   4   8   7     1098.76     1138.26     32.85 o 
   5   8   7       61.06       46.69      7.62 o 
   6   8   7      230.77      267.03     17.23 o 
   7   8   7        0.03       -0.88      6.47 o 
   8   8   7       10.47        8.91      8.44 o 
   9   8   7      101.56       86.83     14.96 o 
 -10   9   7      239.01      234.40     18.56 o 
  -9   9   7      146.54      184.04     12.64 o 
  -8   9   7       61.37       66.80      8.32 o 
  -7   9   7      238.03      217.52     12.20 o 
  -6   9   7      561.42      566.23     17.79 o 
  -5   9   7      102.08      116.82      7.96 o 
  -4   9   7      806.10      851.57     22.71 o 
  -3   9   7       72.21       83.24      6.37 o 
  -2   9   7      204.61      178.76      9.74 o 
  -1   9   7       10.93       10.70      3.91 o 
   0   9   7      743.67      800.67     23.14 o 
   1   9   7       13.93       14.53      4.90 o 
   2   9   7     1031.83     1077.15     51.76 o 
   3   9   7      278.29      295.64     22.95 o 
   4   9   7      126.25      123.15     10.32 o 
   5   9   7        0.18        5.69      7.51 o 
   6   9   7      697.70      730.43     27.79 o 
   7   9   7       11.87       16.08      7.51 o 
   8   9   7      476.15      510.34     27.46 o 
  -9  10   7       14.93       18.16      7.65 o 
  -8  10   7      109.74      126.50     16.27 o 
  -7  10   7       48.46       51.08      7.26 o 
  -6  10   7       85.06       91.46      7.39 o 
  -5  10   7       65.30       67.83      8.64 o 
  -4  10   7        1.68        4.75      3.70 o 
  -3  10   7        4.28        2.33      4.40 o 
  -2  10   7      713.33      692.43     31.50 o 
  -1  10   7      143.98      117.96     21.71 o 
   0  10   7       25.38       30.32     10.88 o 
   1  10   7      116.20      143.77     25.66 o 
   2  10   7      658.52      626.19     38.70 o 
   3  10   7       54.77       61.06     17.46 o 
   4  10   7      310.00      326.64     26.12 o 
   5  10   7       17.35        3.77     14.66 o 
   6  10   7       45.83       41.73     15.47 o 
   7  10   7       79.19      147.77     38.66 o 
  -8  11   7        7.09        3.34     11.68 o 
  -7  11   7        5.87        1.90      7.95 o 
  -6  11   7      137.07      143.47     12.89 o 
  -5  11   7       24.67       26.22      7.87 o 
  -4  11   7      128.84      110.21     11.09 o 
  -3  11   7      226.71      231.22     15.70 o 
  -2  11   7       27.41       27.31     12.20 o 
  -1  11   7        8.72       -4.22      8.90 o 
   0  11   7       52.06       76.35     15.50 o 
   1  11   7       36.97       30.19     12.25 o 
   2  11   7      375.18      448.31     42.32 o 
   3  11   7      279.79      357.97     98.23 o 
   4  11   7        1.04       -0.99     11.04 o 
   5  11   7       80.79       87.46     18.23 o 
   6  11   7      168.47      219.82     42.06 o 
  -6  12   7      300.30      320.81     18.58 o 
  -5  12   7      185.52      201.43     26.19 o 
  -4  12   7       16.01       12.77     11.16 o 
  -3  12   7        0.99        0.75     10.36 o 
  -2  12   7      427.60      392.69     44.19 o 
  -1  12   7       67.83       69.01     15.58 o 
   0  12   7       33.13       46.47     14.38 o 
   1  12   7      183.93      194.28     22.38 o 
   2  12   7       11.43       18.18     12.38 o 
   3  12   7        5.05      -20.31     14.62 o 
   4  12   7      159.39      191.35     22.91 o 
  -4  13   7      224.76      244.42     25.38 o 
  -3  13   7       93.86      133.39     24.77 o 
  -2  13   7      191.40      195.35     23.22 o 
  -1  13   7      233.71      282.96     32.80 o 
   0  13   7       44.91       40.65     15.56 o 
   1  13   7      268.05      249.63     25.92 o 
   2  13   7       95.92       67.17     42.49 o 
 -12   0   8       31.07       35.22     12.87 o 
 -10   0   8      544.99      555.04     20.65 o 
  -8   0   8        9.56       19.26      5.18 o 
  -6   0   8     7519.33     7190.46    412.25 o 
  -4   0   8     3121.09     3226.18     98.72 o 
  -2   0   8        0.03       10.70      9.13 o 
   0   0   8     6537.98     5951.58    177.06 o 
   2   0   8     4663.23     4636.56    114.12 o 
   4   0   8       15.23       13.31      4.64 o 
   6   0   8      330.93      312.36     27.74 o 
   8   0   8      907.95      970.71     34.49 o 
  10   0   8      112.75      168.82     37.05 o 
 -13   1   8       52.16       40.68     10.51 o 
 -12   1   8      115.43      142.81     13.16 o 
 -11   1   8      256.99      256.85     12.28 o 
 -10   1   8        6.85        7.76      4.92 o 
  -9   1   8      125.21      123.59      6.58 o 
  -8   1   8     2604.89     2616.68     44.22 o 
  -7   1   8      814.77      850.59     18.42 o 
  -6   1   8       91.58       70.85      3.93 o 
  -5   1   8     1680.89     1735.08     32.98 o 
  -4   1   8      219.81      182.91      6.83 o 
  -3   1   8      730.29      728.92     16.73 o 
  -2   1   8     9369.10     9406.23    172.76 o 
  -1   1   8     1725.21     1870.42     37.34 o 
   0   1   8     1192.06     1035.11     38.04 o 
   1   1   8     1498.63     1376.37     43.76 o 
   2   1   8     2159.47     2223.74     41.34 o 
   3   1   8      977.34      959.50     19.53 o 
   4   1   8     4633.36     4443.72     74.69 o 
   5   1   8      221.42      226.92      8.66 o 
   6   1   8       49.89       47.62      5.25 o 
   7   1   8        0.42        2.01      4.10 o 
   8   1   8       31.66       39.00      6.46 o 
   9   1   8      206.60      203.83     11.15 o 
  10   1   8      291.61      278.61     13.20 o 
  11   1   8        0.87        5.15      7.36 o 
 -13   2   8       20.61       12.50      8.97 o 
 -12   2   8      115.24      124.40     10.28 o 
 -11   2   8       24.89       24.41      6.42 o 
 -10   2   8      545.75      560.08     18.62 o 
  -9   2   8     1514.37     1493.53     32.90 o 
  -8   2   8       82.51       85.43      6.07 o 
  -7   2   8     1296.88     1357.84     26.38 o 
  -6   2   8      496.42      532.16     10.96 o 
  -5   2   8      486.71      465.04     11.04 o 
  -4   2   8     1157.46     1164.33     23.09 o 
  -3   2   8    20682.81    22015.75    400.24 o 
  -2   2   8      314.68      305.46      7.73 o 
  -1   2   8     1488.87     1511.78     33.85 o 
   0   2   8     1247.32     1218.08     25.75 o 
   1   2   8      388.41      491.19     11.76 o 
   2   2   8      228.55      199.98      7.14 o 
   3   2   8      199.69      190.53      7.02 o 
   4   2   8      407.61      419.60     11.45 o 
   5   2   8     1000.22     1016.55     30.86 o 
   6   2   8     1113.52     1132.18     24.17 o 
   7   2   8       50.49       65.97      6.15 o 
   8   2   8      966.47     1005.37     25.45 o 
   9   2   8        9.66       11.71      6.70 o 
  10   2   8       60.87       60.47      9.30 o 
  11   2   8      102.30      124.98     13.40 o 
 -13   3   8        1.36       -0.41      6.75 o 
 -12   3   8      419.22      413.23     16.08 o 
 -11   3   8      797.91      865.43     23.51 o 
 -10   3   8       80.12       71.05      6.28 o 
  -9   3   8       29.71       24.59      4.73 o 
  -8   3   8     2085.47     2126.04     39.13 o 
  -7   3   8       14.67       15.94      3.14 o 
  -6   3   8      349.29      340.01      8.69 o 
  -5   3   8      370.06      364.38     11.92 o 
  -4   3   8      686.18      760.35     15.96 o 
  -3   3   8     3916.85     3991.14     71.67 o 
  -2   3   8     3648.20     3810.47     68.39 o 
  -1   3   8     4303.65     4660.00     90.07 o 
   0   3   8       20.18       28.34      2.39 o 
   1   3   8     1927.99     1949.80     36.32 o 
   2   3   8      201.17      221.39      7.47 o 
   3   3   8      315.01      311.10      9.07 o 
   4   3   8     3215.81     3085.79     53.54 o 
   5   3   8      495.31      503.38     13.42 o 
   6   3   8        4.36        1.89      4.00 o 
   7   3   8      118.60      121.85      9.38 o 
   8   3   8      768.72      802.39     24.78 o 
   9   3   8        4.01        4.74      6.58 o 
  10   3   8      795.25      807.35     26.46 o 
 -13   4   8      484.88      540.17     29.36 o 
 -12   4   8      207.67      172.55     11.49 o 
 -11   4   8      176.03      173.59     10.40 o 
 -10   4   8        3.28        3.74      3.85 o 
  -9   4   8       24.22       18.05      3.56 o 
  -8   4   8      121.05      125.36      7.99 o 
  -7   4   8      328.66      348.90     11.46 o 
  -6   4   8      350.72      386.06     13.06 o 
  -5   4   8      685.60      716.95     17.05 o 
  -4   4   8      978.99      926.14     26.36 o 
  -3   4   8        5.84        1.73      2.53 o 
  -2   4   8     2640.00     2804.25     51.74 o 
  -1   4   8      644.34      646.18     15.05 o 
   0   4   8      240.41      238.64      9.36 o 
   1   4   8      241.33      236.81      8.91 o 
   2   4   8     1906.87     1935.29     41.16 o 
   3   4   8      694.43      651.74     15.37 o 
   4   4   8       82.40       98.33      6.25 o 
   5   4   8       71.71       74.95      6.33 o 
   6   4   8     1058.64     1075.17     36.92 o 
   7   4   8      818.95      824.51     24.52 o 
   8   4   8      676.93      707.90     23.04 o 
   9   4   8      565.49      575.61     21.18 o 
  10   4   8       52.27       58.42      9.32 o 
 -12   5   8       16.43        0.77      8.74 o 
 -11   5   8      293.32      276.40     15.96 o 
 -10   5   8      115.08      115.59     20.35 o 
  -9   5   8      685.31      665.00     28.11 o 
  -8   5   8     1096.81     1031.23     30.62 o 
  -7   5   8        0.91       -1.17      4.94 o 
  -6   5   8       34.92       26.61      6.08 o 
  -5   5   8       17.49       20.61      4.59 o 
  -4   5   8       15.58       17.63      3.35 o 
  -3   5   8      150.93      146.16      9.08 o 
  -2   5   8     3277.32     3155.25     58.01 o 
  -1   5   8      667.52      758.83     19.32 o 
   0   5   8      814.74      793.68     22.19 o 
   1   5   8     1021.60     1068.52     28.31 o 
   2   5   8       22.80       27.66     14.94 o 
   3   5   8      403.10      358.64     14.01 o 
   4   5   8     2681.17     2772.25     56.83 o 
   5   5   8      404.44      433.61     15.40 o 
   6   5   8      620.13      634.35     24.03 o 
   7   5   8      587.77      593.88     20.75 o 
   8   5   8       11.12        3.87      6.22 o 
   9   5   8       15.52       41.48     18.59 o 
  10   5   8      146.95      171.86     21.46 o 
 -12   6   8       58.37       50.05     10.24 o 
 -11   6   8       32.62       42.58      8.93 o 
 -10   6   8        4.86        1.91      6.46 o 
  -9   6   8      394.43      412.38     35.42 o 
  -8   6   8      114.11      115.87      9.96 o 
  -7   6   8      497.66      514.23     19.00 o 
  -6   6   8      824.94      840.65     30.59 o 
  -5   6   8      103.03       98.91      7.29 o 
  -4   6   8     1047.94     1080.78     26.63 o 
  -3   6   8     1769.08     1774.86     35.83 o 
  -2   6   8       23.72       26.86      4.37 o 
  -1   6   8     1977.09     1831.70     65.96 o 
   0   6   8      333.12      355.86     13.25 o 
   1   6   8       49.61       41.58      5.46 o 
   2   6   8     1480.36     1473.16     37.66 o 
   3   6   8      783.31      782.77     23.50 o 
   4   6   8      498.63      469.43     20.91 o 
   5   6   8      709.39      799.02     37.04 o 
   6   6   8      172.19      159.74     10.64 o 
   7   6   8       87.18       65.04      7.33 o 
   8   6   8      114.18      131.42     12.86 o 
   9   6   8      178.38      210.19     23.05 o 
 -12   7   8       58.42       50.03     13.24 o 
 -11   7   8      399.72      385.51     19.17 o 
 -10   7   8       15.78       10.65      7.00 o 
  -9   7   8       38.11       36.11      7.70 o 
  -8   7   8      336.66      325.61     15.59 o 
  -7   7   8      403.78      421.09     17.01 o 
  -6   7   8      151.84      150.32     10.68 o 
  -5   7   8      569.07      595.01     17.96 o 
  -4   7   8        5.14       10.19      4.44 o 
  -3   7   8      674.63      645.10     25.28 o 
  -2   7   8      513.52      508.69     15.53 o 
  -1   7   8      956.25      943.02     24.18 o 
   0   7   8      678.23      621.52     19.69 o 
   1   7   8      571.26      551.25     17.86 o 
   2   7   8      250.67      239.92     15.85 o 
   3   7   8     2300.64     2283.26     64.38 o 
   4   7   8      119.60      111.76     10.98 o 
   5   7   8       64.80       78.86     10.14 o 
   6   7   8       87.33       62.21     10.60 o 
   7   7   8      761.81      708.12     54.15 o 
   8   7   8        3.73       17.28     11.76 o 
   9   7   8       98.92       89.29     18.02 o 
 -11   8   8       25.87       31.60     11.16 o 
 -10   8   8       49.18       42.76      8.81 o 
  -9   8   8      484.92      514.59     28.42 o 
  -8   8   8      252.54      246.87     13.83 o 
  -7   8   8      304.74      335.15     20.00 o 
  -6   8   8      151.02      143.03      8.94 o 
  -5   8   8       26.12       15.37      4.90 o 
  -4   8   8      336.59      303.03     12.01 o 
  -3   8   8     1400.17     1504.96     35.27 o 
  -2   8   8      172.57      143.94      8.40 o 
  -1   8   8     1615.03     1669.68     37.68 o 
   0   8   8     1715.41     1637.13     37.12 o 
   1   8   8      330.34      333.59     15.56 o 
   2   8   8      325.78      323.77     15.89 o 
   3   8   8      774.96      888.65     34.55 o 
   4   8   8       53.41       50.75      8.61 o 
   5   8   8      722.95      669.38     27.17 o 
   6   8   8       94.39       94.40     11.65 o 
   7   8   8        5.80        9.08      8.60 o 
   8   8   8        3.31        7.35     10.52 o 
 -10   9   8       70.59       57.19     11.99 o 
  -9   9   8      363.79      394.21     23.05 o 
  -8   9   8       99.67      103.45      9.81 o 
  -7   9   8       56.84       50.75      7.25 o 
  -6   9   8       62.87       66.89      7.18 o 
  -5   9   8      522.09      518.17     16.98 o 
  -4   9   8      284.11      267.08     11.42 o 
  -3   9   8      425.95      447.42     14.94 o 
  -2   9   8       29.95       35.83      6.28 o 
  -1   9   8      499.20      488.21     16.94 o 
   0   9   8      456.33      487.76     17.17 o 
   1   9   8      518.76      523.92     22.90 o 
   2   9   8       51.47       49.07      7.42 o 
   3   9   8       81.62       67.86     10.79 o 
   4   9   8       60.73       73.61      9.42 o 
   5   9   8      512.31      576.42     24.38 o 
   6   9   8      167.36      168.09     13.85 o 
   7   9   8      144.60      178.49     33.72 o 
  -9  10   8      237.45      276.30     25.36 o 
  -8  10   8       11.36       13.11      6.64 o 
  -7  10   8      502.50      556.65     18.60 o 
  -6  10   8       54.84       59.42      6.83 o 
  -5  10   8        4.27       -0.08      4.46 o 
  -4  10   8       88.05       89.20      7.19 o 
  -3  10   8       52.05       47.79      5.59 o 
  -2  10   8       60.90       48.43      5.47 o 
  -1  10   8      138.20      154.33     20.96 o 
   0  10   8      181.21      160.18     18.91 o 
   1  10   8      203.02      202.56     14.16 o 
   2  10   8      201.40      207.26     25.28 o 
   3  10   8      396.19      464.16     29.52 o 
   4  10   8       87.17      106.36     18.02 o 
   5  10   8       88.64       89.99     18.32 o 
   6  10   8      125.24      143.33     23.33 o 
  -8  11   8       41.92       38.46      8.40 o 
  -7  11   8       36.82       33.71      6.19 o 
  -6  11   8       85.19       91.05      7.38 o 
  -5  11   8      205.27      229.24     19.26 o 
  -4  11   8       16.58       22.10      7.91 o 
  -3  11   8      117.22      124.61     19.38 o 
  -2  11   8        4.83       -9.99      9.28 o 
  -1  11   8      365.26      360.26     26.92 o 
   0  11   8       67.31       85.93     15.74 o 
   1  11   8      350.74      321.78     26.54 o 
   2  11   8       57.33       47.58     20.56 o 
   3  11   8       90.29       79.80     16.36 o 
   4  11   8       75.71       90.69     25.49 o 
   5  11   8       92.41       79.03     26.51 o 
  -6  12   8        2.96       -0.19      7.94 o 
  -5  12   8        6.96       15.81      8.63 o 
  -4  12   8      146.33      127.87     19.25 o 
  -3  12   8      243.82      264.99     33.05 o 
  -2  12   8       10.15        7.74     12.66 o 
  -1  12   8      298.20      300.72     26.62 o 
   0  12   8        4.83       10.61     11.96 o 
   1  12   8        0.29       -5.75     11.91 o 
   2  12   8        6.81       -0.06     11.49 o 
   3  12   8       68.41       36.11     23.28 o 
  -3  13   8       76.16       63.71     17.53 o 
  -2  13   8      136.40      158.10     22.20 o 
  -1  13   8       13.64        4.76     13.12 o 
   0  13   8       47.89       61.38     27.45 o 
 -13   0   9       88.75      105.87     18.68 o 
 -11   0   9      132.12      160.19     17.54 o 
  -9   0   9      159.25      146.54     10.11 o 
  -7   0   9     1193.83     1155.55     44.26 o 
  -5   0   9     3272.81     3246.44     80.59 o 
  -3   0   9      509.42      491.52     16.53 o 
  -1   0   9    13216.65    13465.21    316.95 o 
   1   0   9     4893.54     4638.96    147.88 o 
   3   0   9       30.46       30.58      6.88 o 
   5   0   9       13.60       22.40      6.90 o 
   7   0   9     1392.67     1529.51     47.70 o 
   9   0   9       52.60       55.12     11.01 o 
 -13   1   9      359.51      409.02     31.75 o 
 -12   1   9       42.56       34.43      9.07 o 
 -11   1   9      214.80      216.51     11.34 o 
 -10   1   9       83.42       72.65      7.25 o 
  -9   1   9      526.36      540.03     14.69 o 
  -8   1   9      512.57      535.14     14.89 o 
  -7   1   9     2525.03     2575.76     67.63 o 
  -6   1   9      545.75      526.98     13.26 o 
  -5   1   9      370.00      368.77     10.27 o 
  -4   1   9      172.46      177.47      6.22 o 
  -3   1   9     4882.36     4646.68     87.88 o 
  -2   1   9      364.97      338.03      9.90 o 
  -1   1   9     2701.39     2846.50     55.43 o 
   0   1   9     2871.76     2869.37     56.12 o 
   1   1   9      796.68      770.96     27.95 o 
   2   1   9      159.98      154.89      6.56 o 
   3   1   9     6660.31     6519.36    124.26 o 
   4   1   9       68.98       71.60      7.01 o 
   5   1   9      806.36      776.29     19.37 o 
   6   1   9     2340.83     2324.00     56.71 o 
   7   1   9     1039.35     1005.18     23.01 o 
   8   1   9      339.71      332.04     13.17 o 
   9   1   9     1341.05     1362.87     40.48 o 
  10   1   9        1.69        2.21      6.92 o 
 -13   2   9       97.24       81.98     13.52 o 
 -12   2   9       47.45       46.71      8.57 o 
 -11   2   9      443.43      480.88     18.09 o 
 -10   2   9        9.17        3.93      5.42 o 
  -9   2   9      848.40      856.75     23.69 o 
  -8   2   9      863.98      923.02     21.86 o 
  -7   2   9      583.38      584.37     13.09 o 
  -6   2   9       89.04       89.54      5.34 o 
  -5   2   9     1699.83     1720.30     33.10 o 
  -4   2   9     3643.03     3801.31     67.27 o 
  -3   2   9      697.63      742.18     28.56 o 
  -2   2   9     2758.55     2747.59     53.57 o 
  -1   2   9     1566.22     1683.99     38.64 o 
   0   2   9       39.06       40.77      5.83 o 
   1   2   9      546.38      538.95     13.02 o 
   2   2   9     1951.06     1848.00     52.42 o 
   3   2   9      120.48      120.91      6.43 o 
   4   2   9      933.80      962.49     21.96 o 
   5   2   9      734.51      728.62     18.62 o 
   6   2   9      412.00      409.96     14.36 o 
   7   2   9      974.89     1036.16     27.46 o 
   8   2   9       41.98       41.97      7.41 o 
   9   2   9       25.23       16.44      8.08 o 
  10   2   9       47.68       35.55      9.53 o 
 -13   3   9      489.17      502.62     23.82 o 
 -12   3   9       45.69       34.76      7.97 o 
 -11   3   9       40.71       30.96      7.13 o 
 -10   3   9        2.09        4.38      4.85 o 
  -9   3   9     2638.72     2730.07     58.57 o 
  -8   3   9       25.06       31.24      5.06 o 
  -7   3   9     1616.87     1667.14     34.07 o 
  -6   3   9     1216.54     1222.79     38.02 o 
  -5   3   9      131.25      109.52      8.18 o 
  -4   3   9      263.51      238.80      8.27 o 
  -3   3   9     1475.49     1581.68     31.12 o 
  -2   3   9      831.26      977.83     30.82 o 
  -1   3   9      403.14      351.85     17.10 o 
   0   3   9      754.09      749.26     16.14 o 
   1   3   9       15.05       19.27      3.37 o 
   2   3   9       60.19       53.04      5.03 o 
   3   3   9      765.94      776.87     18.18 o 
   4   3   9      550.20      579.90     15.24 o 
   5   3   9      122.88      125.23      7.99 o 
   6   3   9      429.95      411.22     15.00 o 
   7   3   9      195.20      172.95     12.08 o 
   8   3   9      168.68      153.19     12.29 o 
   9   3   9      581.82      550.66     32.38 o 
  10   3   9       33.95       20.94      8.91 o 
 -13   4   9       62.42       62.79     12.59 o 
 -12   4   9        7.12        9.25      5.31 o 
 -11   4   9      165.54      158.18     11.20 o 
 -10   4   9      321.64      291.04     15.42 o 
  -9   4   9        1.35       -4.55      5.01 o 
  -8   4   9     1034.85     1066.54     24.71 o 
  -7   4   9      424.70      405.43     14.77 o 
  -6   4   9      751.25      746.92     20.40 o 
  -5   4   9        9.56        2.95      2.88 o 
  -4   4   9       31.61       21.40      3.54 o 
  -3   4   9      282.39      292.48      9.32 o 
  -2   4   9      320.52      321.20     16.29 o 
  -1   4   9      334.71      332.43      9.89 o 
   0   4   9        7.76       14.18      3.41 o 
   1   4   9       19.69        9.91      3.70 o 
   2   4   9      119.23      130.90      8.17 o 
   3   4   9      756.21      793.17     18.22 o 
   4   4   9        8.92       32.76     12.83 o 
   5   4   9       63.29       66.20      6.35 o 
   6   4   9       57.04       54.33      9.48 o 
   7   4   9      576.73      626.72     30.84 o 
   8   4   9      469.60      434.85     45.43 o 
   9   4   9        3.25        7.54      7.92 o 
  10   4   9      181.50      168.45     27.29 o 
 -12   5   9      488.03      531.79     23.50 o 
 -11   5   9       28.63       17.62      8.03 o 
 -10   5   9      510.42      559.63     22.17 o 
  -9   5   9        4.40        5.12      6.31 o 
  -8   5   9       19.26       14.15      6.34 o 
  -7   5   9       54.05       64.73      9.44 o 
  -6   5   9      508.70      538.62     19.18 o 
  -5   5   9      332.88      367.41     15.16 o 
  -4   5   9      903.80      917.52     21.05 o 
  -3   5   9      826.44      801.12     18.57 o 
  -2   5   9      364.51      374.83     11.02 o 
  -1   5   9      441.40      447.43     13.70 o 
   0   5   9      416.76      418.29     14.71 o 
   1   5   9      852.12      890.73     25.73 o 
   2   5   9      121.03      134.63      8.95 o 
   3   5   9     1011.00     1008.73     28.78 o 
   4   5   9      197.65      219.42      8.45 o 
   5   5   9      273.38      305.26     13.93 o 
   6   5   9      210.05      254.49     14.30 o 
   7   5   9      262.04      257.23     14.01 o 
   8   5   9      103.45      110.21     10.57 o 
   9   5   9      428.15      423.42     19.63 o 
 -12   6   9       44.91       42.53     21.58 o 
 -11   6   9       10.66       12.35      8.15 o 
 -10   6   9      108.87      135.43     11.91 o 
  -9   6   9        7.55        6.28      6.58 o 
  -8   6   9     1656.44     1672.16     61.81 o 
  -7   6   9      296.59      284.86     14.32 o 
  -6   6   9      104.29      104.07      9.03 o 
  -5   6   9      106.58      102.30      7.62 o 
  -4   6   9     1745.35     1827.78     41.24 o 
  -3   6   9       64.80       64.47      5.37 o 
  -2   6   9      886.68      905.16     22.95 o 
  -1   6   9      363.69      315.47     20.30 o 
   0   6   9       31.20       22.66      5.11 o 
   1   6   9     2619.48     2624.82     61.98 o 
   2   6   9      272.63      247.04     17.67 o 
   3   6   9      241.45      265.55     12.74 o 
   4   6   9     1292.43     1269.68     43.83 o 
   5   6   9        2.57        3.12      7.06 o 
   6   6   9       57.39       55.21     11.12 o 
   7   6   9       19.86       24.50     11.82 o 
   8   6   9      337.54      364.20     16.59 o 
   9   6   9       22.39        6.21      7.89 o 
 -11   7   9       76.92       48.91      9.86 o 
 -10   7   9       48.93       46.65      9.01 o 
  -9   7   9       50.39       46.35      8.41 o 
  -8   7   9      149.30      171.38     11.96 o 
  -7   7   9      352.97      350.89     16.08 o 
  -6   7   9     1819.85     1818.11     42.28 o 
  -5   7   9      114.02       95.06      7.58 o 
  -4   7   9      106.49      106.16      7.74 o 
  -3   7   9      122.44      104.56      7.50 o 
  -2   7   9     1013.75     1001.46     25.06 o 
  -1   7   9      117.10      118.12      9.06 o 
   0   7   9     1361.34     1374.36     35.67 o 
   1   7   9      216.06      228.89     11.33 o 
   2   7   9      758.80      758.12     27.58 o 
   3   7   9       26.42       26.07      7.41 o 
   4   7   9      150.43      161.64     13.14 o 
   5   7   9        0.83       -5.02      6.60 o 
   6   7   9     1538.00     1637.13     53.79 o 
   7   7   9        0.05       -3.42      8.06 o 
   8   7   9      717.24      804.28     40.40 o 
 -11   8   9       30.84       32.51     11.75 o 
 -10   8   9      201.55      224.31     17.87 o 
  -9   8   9      329.27      344.63     17.14 o 
  -8   8   9      317.14      335.29     17.88 o 
  -7   8   9      262.63      277.73     19.70 o 
  -6   8   9       44.77       33.09      6.16 o 
  -5   8   9      283.97      230.51     11.13 o 
  -4   8   9      573.10      614.48     23.89 o 
  -3   8   9      302.02      324.51     12.82 o 
  -2   8   9     1885.59     1910.43     47.86 o 
  -1   8   9      105.84      107.57      9.39 o 
   0   8   9      101.85       95.69     11.33 o 
   1   8   9       27.27       17.90      6.69 o 
   2   8   9     1316.46     1248.73     46.67 o 
   3   8   9        0.01        7.45      6.71 o 
   4   8   9     1222.72     1188.98    122.58 o 
   5   8   9        0.44        1.27      7.42 o 
   6   8   9       31.55       20.84      9.64 o 
   7   8   9       57.32       51.66     14.82 o 
   8   8   9      145.49      165.84     20.61 o 
 -10   9   9      134.19      130.75     21.71 o 
  -9   9   9        0.19       10.64      7.26 o 
  -8   9   9       18.36       19.60      7.23 o 
  -7   9   9       58.64       78.09      8.83 o 
  -6   9   9     1314.79     1309.98     33.23 o 
  -5   9   9      517.61      496.74     16.96 o 
  -4   9   9      526.72      528.16     17.31 o 
  -3   9   9      109.94      109.15      8.06 o 
  -2   9   9       38.88       41.10      6.57 o 
  -1   9   9       21.00       21.74      5.71 o 
   0   9   9      376.86      393.71     15.89 o 
   1   9   9       89.07      113.15     10.19 o 
   2   9   9       56.98       49.80     16.82 o 
   3   9   9        8.47        0.97      6.66 o 
   4   9   9       81.37       83.21     18.62 o 
   5   9   9      312.37      300.60     19.17 o 
   6   9   9      307.14      361.17     21.05 o 
   7   9   9       20.43       22.89     12.28 o 
  -9  10   9        0.54      -11.93     18.44 o 
  -8  10   9      265.07      257.70     17.16 o 
  -7  10   9       20.48       18.18      6.34 o 
  -6  10   9      202.29      226.14     14.39 o 
  -5  10   9       14.89       18.47      6.77 o 
  -4  10   9       58.16       45.20      6.30 o 
  -3  10   9       13.11       17.96      5.03 o 
  -2  10   9      650.51      676.04     21.80 o 
  -1  10   9      120.90      132.64     10.25 o 
   0  10   9      115.42      105.37     24.72 o 
   1  10   9      183.90      182.57     12.43 o 
   2  10   9      627.10      651.50     39.81 o 
   3  10   9        0.01       -1.36      5.83 o 
   4  10   9      131.21      151.76     11.73 o 
   5  10   9       11.59        9.62      6.94 o 
   6  10   9       42.06       43.34     29.06 o 
  -7  11   9      125.85      115.08      9.15 o 
  -6  11   9      232.20      220.19     11.36 o 
  -5  11   9        0.17        2.88      4.77 o 
  -4  11   9      195.13      209.10     10.03 o 
  -3  11   9       10.93       13.47      8.78 o 
  -2  11   9        1.23       -0.12     10.44 o 
  -1  11   9        3.72       20.07     12.11 o 
   0  11   9      189.21      206.37     22.11 o 
   1  11   9        2.98        3.24     11.47 o 
   2  11   9      577.29      587.75     52.85 o 
   3  11   9      118.78      104.11     18.29 o 
   4  11   9      159.62      177.27     29.36 o 
  -5  12   9       45.13       35.95      9.97 o 
  -4  12   9       88.75       80.21     17.05 o 
  -3  12   9        4.59       -4.64     11.25 o 
  -2  12   9      364.55      266.49     34.92 o 
  -1  12   9       52.50       41.40     15.31 o 
   0  12   9        4.50       -3.27     14.66 o 
   1  12   9       48.72       44.57     17.50 o 
   2  12   9       10.05       21.01     14.54 o 
 -12   0  10      347.76      386.96     33.73 o 
 -10   0  10       96.00      108.56     11.01 o 
  -8   0  10       67.74       90.29     12.19 o 
  -6   0  10       92.62      110.83     14.23 o 
  -4   0  10      118.18       89.12     16.40 o 
  -2   0  10     1751.72     1703.34     56.04 o 
   0   0  10      319.22      233.41     13.45 o 
   2   0  10     1212.98     1208.65     46.69 o 
   4   0  10     2240.09     2224.84     74.18 o 
   6   0  10     1028.00     1038.46     41.19 o 
   8   0  10      596.21      597.24     29.90 o 
  10   0  10      279.68      366.23     33.31 o 
 -13   1  10       24.32       28.83     12.49 o 
 -12   1  10      100.31       89.20     16.02 o 
 -11   1  10        0.74       -1.23      6.23 o 
 -10   1  10       68.67       55.46      7.75 o 
  -9   1  10       50.17       53.62      6.36 o 
  -8   1  10      646.87      632.51     17.88 o 
  -7   1  10       22.77       20.66      4.68 o 
  -6   1  10       21.27       17.01      3.66 o 
  -5   1  10      203.37      204.54      8.90 o 
  -4   1  10     2392.44     2386.84     43.05 o 
  -3   1  10      350.84      358.56     10.69 o 
  -2   1  10     2423.17     2438.68     48.38 o 
  -1   1  10     1828.57     1926.41     39.41 o 
   0   1  10       30.60       23.05      3.58 o 
   1   1  10     1396.67     1400.67     53.81 o 
   2   1  10     3582.17     3673.52     72.07 o 
   3   1  10      291.99      297.15     11.13 o 
   4   1  10     1732.00     1735.15     43.17 o 
   5   1  10     2371.52     2280.23     54.00 o 
   6   1  10      406.54      402.60     17.60 o 
   7   1  10      284.55      286.65     13.83 o 
   8   1  10      984.00     1053.92     30.65 o 
   9   1  10        4.45       -1.38      8.17 o 
  10   1  10      179.43      150.48     14.08 o 
 -13   2  10        0.59        1.49     10.90 o 
 -12   2  10      862.18      911.51     31.82 o 
 -11   2  10       60.11       39.32      7.63 o 
 -10   2  10      327.17      331.34     14.28 o 
  -9   2  10      483.24      481.78     20.06 o 
  -8   2  10      534.76      540.32     16.36 o 
  -7   2  10       27.32       33.06      4.45 o 
  -6   2  10      396.85      419.14     12.57 o 
  -5   2  10      130.19      149.25      6.99 o 
  -4   2  10     1945.09     1993.40     40.67 o 
  -3   2  10      167.31      182.78      6.29 o 
  -2   2  10       82.58       57.68      4.37 o 
  -1   2  10      432.87      476.22     16.71 o 
   0   2  10     1409.95     1424.38     61.43 o 
   1   2  10      847.87      835.36     20.20 o 
   2   2  10     1662.66     1728.80     36.97 o 
   3   2  10     4179.22     4378.94     85.67 o 
   4   2  10      644.40      642.89     18.23 o 
   5   2  10      438.89      408.82     13.31 o 
   6   2  10     1044.36     1110.23     26.12 o 
   7   2  10      429.62      441.33     14.96 o 
   8   2  10       15.33        7.51      6.26 o 
   9   2  10      295.48      295.68     14.73 o 
  10   2  10      169.51      148.64     16.71 o 
 -13   3  10      187.76      219.34     13.76 o 
 -12   3  10        0.46       -1.03      6.74 o 
 -11   3  10      292.44      313.43     14.40 o 
 -10   3  10      955.08     1027.27     27.77 o 
  -9   3  10      183.02      187.77     10.39 o 
  -8   3  10     3194.97     3360.00     65.82 o 
  -7   3  10      222.10      213.08      8.32 o 
  -6   3  10       31.81       26.92      3.60 o 
  -5   3  10      273.96      269.74     11.46 o 
  -4   3  10     2035.90     2092.85     48.90 o 
  -3   3  10       17.25       13.06      4.18 o 
  -2   3  10     1889.54     1933.34     45.35 o 
  -1   3  10     1572.32     1633.51     32.38 o 
   0   3  10      214.18      215.79      9.62 o 
   1   3  10      663.35      658.93     16.70 o 
   2   3  10      162.38      189.69      7.65 o 
   3   3  10       97.71      108.53      7.48 o 
   4   3  10      330.80      335.31     11.56 o 
   5   3  10      184.61      179.47      8.96 o 
   6   3  10       19.14       15.69      5.17 o 
   7   3  10      163.30      159.56     12.03 o 
   8   3  10      407.72      473.24     33.29 o 
   9   3  10       46.69       42.85      9.89 o 
 -12   4  10      273.23      288.56     18.25 o 
 -11   4  10      548.91      581.49     20.65 o 
 -10   4  10       60.97       40.86      7.39 o 
  -9   4  10      416.07      453.09     16.51 o 
  -8   4  10      266.13      275.17     12.43 o 
  -7   4  10      632.61      665.62     23.24 o 
  -6   4  10      808.01      779.84     21.43 o 
  -5   4  10      135.82      147.14      7.47 o 
  -4   4  10       44.79       39.38      4.51 o 
  -3   4  10      392.86      401.57     11.53 o 
  -2   4  10      477.77      457.32     12.50 o 
  -1   4  10      489.54      498.96     13.18 o 
   0   4  10      317.25      326.15     11.41 o 
   1   4  10       14.92       24.32      4.54 o 
   2   4  10      262.98      261.43     10.88 o 
   3   4  10     1875.27     1947.51     38.28 o 
   4   4  10      918.25      916.34     23.70 o 
   5   4  10       55.06       39.88      5.92 o 
   6   4  10      125.28      132.29     13.68 o 
   7   4  10       78.26       62.84      8.90 o 
   8   4  10       62.44       63.98      9.55 o 
   9   4  10       36.67       40.33      9.87 o 
 -12   5  10        5.79        7.65      8.98 o 
 -11   5  10      429.01      459.04     27.01 o 
 -10   5  10       16.86        8.28      7.44 o 
  -9   5  10      166.92      164.44     12.30 o 
  -8   5  10       24.39       24.23      7.17 o 
  -7   5  10      632.45      670.25     23.16 o 
  -6   5  10      198.92      181.33     11.31 o 
  -5   5  10     2148.79     2212.70     43.83 o 
  -4   5  10     2663.27     2775.24     52.66 o 
  -3   5  10       40.52       44.05      4.85 o 
  -2   5  10      485.27      492.24     13.72 o 
  -1   5  10      104.54      125.61      7.38 o 
   0   5  10     1102.52     1083.67     29.59 o 
   1   5  10      782.78      835.52     24.65 o 
   2   5  10     2226.08     2096.73     51.97 o 
   3   5  10        3.61        4.36      6.75 o 
   4   5  10       51.83       56.95      8.02 o 
   5   5  10      113.80       95.46      7.52 o 
   6   5  10      130.94      111.39      9.15 o 
   7   5  10       54.99       62.54     11.10 o 
   8   5  10      500.05      548.65     22.00 o 
   9   5  10       28.02       22.94      9.83 o 
 -12   6  10        0.72        6.55     23.88 o 
 -11   6  10      214.17      198.91     14.63 o 
 -10   6  10        0.30        3.94      6.97 o 
  -9   6  10      494.58      490.06     20.64 o 
  -8   6  10       10.03        9.33      6.40 o 
  -7   6  10       34.10       23.26      7.87 o 
  -6   6  10      202.19      191.50     13.33 o 
  -5   6  10       41.85       39.69      6.15 o 
  -4   6  10       68.57       48.61      6.59 o 
  -3   6  10      355.39      370.93     13.06 o 
  -2   6  10     1486.23     1404.05     32.88 o 
  -1   6  10      475.74      468.95     20.38 o 
   0   6  10        2.12       13.94      6.02 o 
   1   6  10      173.23      165.81      9.97 o 
   2   6  10        1.03        0.82      6.67 o 
   3   6  10     1747.54     1717.35     44.92 o 
   4   6  10      385.95      389.81     20.23 o 
   5   6  10       33.68       23.01      9.05 o 
   6   6  10       47.15       62.69     11.71 o 
   7   6  10      195.08      195.99     18.39 o 
   8   6  10      235.13      246.91     13.44 o 
 -11   7  10      124.50      132.04     22.22 o 
 -10   7  10        0.25        4.14      7.02 o 
  -9   7  10        0.06        2.75      6.89 o 
  -8   7  10       10.42        5.34      6.54 o 
  -7   7  10      324.01      343.74     16.22 o 
  -6   7  10        1.06       -1.33      4.88 o 
  -5   7  10       99.25       99.71      8.18 o 
  -4   7  10       33.36       26.83      5.56 o 
  -3   7  10      374.69      390.70     16.59 o 
  -2   7  10      700.26      677.96     19.42 o 
  -1   7  10     2487.15     2510.38     54.51 o 
   0   7  10      254.94      229.17     10.58 o 
   1   7  10      427.16      434.68     18.35 o 
   2   7  10       33.77       30.70      7.74 o 
   3   7  10      215.04      209.77     24.77 o 
   4   7  10       46.64       44.93      9.40 o 
   5   7  10      656.03      702.07     29.94 o 
   6   7  10      128.82      111.79     13.85 o 
   7   7  10      615.27      686.25     32.01 o 
   8   7  10      103.35       78.72     17.82 o 
 -10   8  10      189.18      167.47     15.14 o 
  -9   8  10      394.47      420.75     19.26 o 
  -8   8  10       83.23       63.29      9.28 o 
  -7   8  10       46.11       39.66      7.65 o 
  -6   8  10       99.83       94.16      8.46 o 
  -5   8  10       12.85       14.79      5.46 o 
  -4   8  10      289.68      277.94     12.37 o 
  -3   8  10     1109.28     1132.51     32.11 o 
  -2   8  10       71.58       78.31      7.99 o 
  -1   8  10        3.97        1.85      4.36 o 
   0   8  10      317.73      287.30     12.08 o 
   1   8  10     1006.41     1040.03     34.75 o 
   2   8  10      189.57      195.57     26.79 o 
   3   8  10     1049.30     1048.15     36.69 o 
   4   8  10       95.99       84.33     11.61 o 
   5   8  10        3.57        4.04      8.09 o 
   6   8  10      115.67      126.90     15.00 o 
   7   8  10       44.66       41.10     14.67 o 
  -9   9  10        3.54       14.50      8.40 o 
  -8   9  10       11.72        8.26      6.91 o 
  -7   9  10      481.33      489.36     19.80 o 
  -6   9  10      146.06      135.85      9.70 o 
  -5   9  10      770.22      744.98     23.02 o 
  -4   9  10      517.35      508.73     17.31 o 
  -3   9  10       13.43        8.98      5.56 o 
  -2   9  10      133.95      123.52      9.58 o 
  -1   9  10      399.68      397.08     16.21 o 
   0   9  10      280.13      264.64     13.47 o 
   1   9  10      423.68      427.89     20.58 o 
   2   9  10      405.63      425.27     29.86 o 
   3   9  10        8.11       -4.33      6.91 o 
   4   9  10       29.84       25.86      9.07 o 
   5   9  10      105.31      101.02     12.92 o 
   6   9  10        3.40      -10.64     10.24 o 
  -8  10  10       17.68        4.11      7.63 o 
  -7  10  10      281.24      290.95     15.46 o 
  -6  10  10      160.35      182.37     10.98 o 
  -5  10  10       17.18       14.11      6.09 o 
  -4  10  10       32.21       28.59      6.25 o 
  -3  10  10     1120.35     1132.49     32.51 o 
  -2  10  10       58.59       56.03      7.63 o 
  -1  10  10      146.86      169.64     12.51 o 
   0  10  10      218.66      200.47     30.09 o 
   1  10  10       90.24      100.73     10.59 o 
   2  10  10       64.23       66.55      9.48 o 
   3  10  10      304.15      324.55     28.15 o 
   4  10  10      272.78      295.64     17.79 o 
   5  10  10       25.99       34.59     13.64 o 
  -7  11  10      192.25      192.64     13.40 o 
  -6  11  10        6.51       -1.19      5.63 o 
  -5  11  10      212.45      241.88     12.02 o 
  -4  11  10      130.06      143.90     11.36 o 
  -3  11  10       77.86       54.00     11.40 o 
  -2  11  10      201.03      224.15     12.97 o 
  -1  11  10       84.49       85.94      9.68 o 
   0  11  10       47.90       59.05     27.74 o 
   1  11  10      468.28      529.80     35.12 o 
   2  11  10       65.72       92.36     26.68 o 
   3  11  10        4.99       -2.84     12.29 o 
  -4  12  10       87.16      123.22     20.27 o 
  -3  12  10      136.68      128.41     20.24 o 
  -2  12  10       22.68        7.28     20.52 o 
  -1  12  10        0.36       -1.96     12.70 o 
   0  12  10       50.73       62.68     17.70 o 
   1  12  10       57.08       61.82     36.50 o 
 -13   0  11      158.12      149.13     25.24 o 
 -11   0  11      183.97      157.62     21.50 o 
  -9   0  11       14.92       13.22      7.43 o 
  -7   0  11      861.94      810.42    124.95 o 
  -5   0  11      884.48      903.75     26.95 o 
  -3   0  11      548.29      541.98     32.29 o 
  -1   0  11     1288.22     1325.11     45.91 o 
   1   0  11      134.58      144.35     11.59 o 
   3   0  11     2535.06     2686.40     87.88 o 
   5   0  11      155.61      189.08     15.68 o 
   7   0  11      392.81      433.75     25.10 o 
   9   0  11      301.86      292.11     22.00 o 
 -13   1  11       65.90       80.78     16.19 o 
 -12   1  11        0.45        4.44      9.92 o 
 -11   1  11       39.91       36.88      8.04 o 
 -10   1  11       48.12       45.55     10.56 o 
  -9   1  11      933.21      975.95     27.63 o 
  -8   1  11       70.17       56.66      6.66 o 
  -7   1  11       50.52       53.53      5.99 o 
  -6   1  11      475.76      496.44     14.03 o 
  -5   1  11     1201.80     1243.78     30.94 o 
  -4   1  11       50.33       56.98      4.49 o 
  -3   1  11     2538.53     2373.46     53.73 o 
  -2   1  11      356.59      369.25     12.49 o 
  -1   1  11       44.27       53.55      8.00 o 
   0   1  11      440.84      448.52     14.54 o 
   1   1  11     1769.57     1690.20     40.64 o 
   2   1  11      299.96      275.10     20.64 o 
   3   1  11     3078.97     3091.54     70.10 o 
   4   1  11      173.42      148.85     11.89 o 
   5   1  11      267.36      259.65     12.70 o 
   6   1  11      457.85      443.55     17.17 o 
   7   1  11      797.00      892.47     27.18 o 
   8   1  11       30.77       34.85     11.85 o 
   9   1  11      502.69      513.60     23.40 o 
 -13   2  11      198.05      180.09     18.42 o 
 -12   2  11      127.70      143.12     12.96 o 
 -11   2  11       12.73       24.04      7.62 o 
 -10   2  11       48.33       49.73      7.88 o 
  -9   2  11       31.62       33.51      6.86 o 
  -8   2  11       36.13       40.00      6.12 o 
  -7   2  11     2522.41     2531.88     51.64 o 
  -6   2  11       17.41       26.94      4.76 o 
  -5   2  11      807.94      816.27     19.94 o 
  -4   2  11        8.05        8.58      3.31 o 
  -3   2  11      188.34      171.35      6.36 o 
  -2   2  11       17.51       11.98      3.35 o 
  -1   2  11     2824.06     2751.50     54.93 o 
   0   2  11      474.67      504.00     17.07 o 
   1   2  11      980.38     1065.65     24.98 o 
   2   2  11      276.83      275.98     10.59 o 
   3   2  11       73.94       76.73      8.81 o 
   4   2  11       10.82        7.08      4.88 o 
   5   2  11       52.91       64.96      7.17 o 
   6   2  11      218.90      203.71     12.89 o 
   7   2  11      164.69      172.15     10.72 o 
   8   2  11      469.01      482.61     19.96 o 
   9   2  11        4.57       -4.70      8.85 o 
 -12   3  11      120.92      106.54     10.67 o 
 -11   3  11      257.80      275.41     14.37 o 
 -10   3  11        0.76        3.48      6.04 o 
  -9   3  11     2021.19     2036.58    129.61 o 
  -8   3  11      186.25      170.08     10.70 o 
  -7   3  11       26.57       18.04      4.46 o 
  -6   3  11       87.33       90.82      5.73 o 
  -5   3  11       11.85       20.32     13.42 o 
  -4   3  11       12.53       13.23      5.45 o 
  -3   3  11     2802.12     2870.15     65.11 o 
  -2   3  11     1012.87     1057.30     28.06 o 
  -1   3  11      436.26      432.34     12.22 o 
   0   3  11      661.18      600.04     22.62 o 
   1   3  11      471.95      476.01     16.88 o 
   2   3  11      195.06      192.79      9.18 o 
   3   3  11     2353.78     2356.73     49.46 o 
   4   3  11      224.66      216.04     12.68 o 
   5   3  11       36.99       28.60      5.91 o 
   6   3  11      293.72      313.91     13.21 o 
   7   3  11       72.42       79.76     13.63 o 
   8   3  11       10.47        9.75      8.90 o 
   9   3  11       26.65       14.33      9.76 o 
 -12   4  11        6.18        4.51      9.95 o 
 -11   4  11       14.64       25.24      9.61 o 
 -10   4  11      222.79      248.24     14.26 o 
  -9   4  11      263.71      253.70     26.48 o 
  -8   4  11      293.23      300.21     12.58 o 
  -7   4  11      675.47      664.77     21.98 o 
  -6   4  11      278.50      275.00     14.97 o 
  -5   4  11        6.63        2.61      6.66 o 
  -4   4  11     6642.24     6696.50    143.45 o 
  -3   4  11       49.49       64.86      6.73 o 
  -2   4  11     1330.99     1401.57     35.46 o 
  -1   4  11     1083.45     1104.20     29.43 o 
   0   4  11      353.94      327.09     16.66 o 
   1   4  11      138.19      128.09      9.44 o 
   2   4  11       14.78       17.24      3.51 o 
   3   4  11        2.37        8.29      4.58 o 
   4   4  11      185.92      202.92     10.63 o 
   5   4  11      505.53      496.07     19.59 o 
   6   4  11        4.12        2.38      7.53 o 
   7   4  11      109.12      114.70     12.04 o 
   8   4  11        5.80        9.68      8.86 o 
 -12   5  11      336.15      326.07     28.29 o 
 -11   5  11        9.99        0.36      8.76 o 
 -10   5  11        6.93       12.59      8.73 o 
  -9   5  11      186.14      179.76     14.61 o 
  -8   5  11      960.01      984.24     35.55 o 
  -7   5  11       36.85       37.49      7.02 o 
  -6   5  11      197.73      217.47     12.91 o 
  -5   5  11       20.55       21.40      6.85 o 
  -4   5  11     1290.92     1389.82     64.49 o 
  -3   5  11      736.61      710.47     21.60 o 
  -2   5  11      962.17     1033.79     28.31 o 
  -1   5  11     1238.11     1230.48     37.88 o 
   0   5  11      387.17      369.15     17.05 o 
   1   5  11     1626.90     1632.64     48.15 o 
   2   5  11      312.00      297.08     15.68 o 
   3   5  11      483.89      477.84     32.75 o 
   4   5  11      123.10      134.04     13.53 o 
   5   5  11       90.18       67.17     12.14 o 
   6   5  11      130.27      146.16     10.30 o 
   7   5  11      149.93      146.47     11.60 o 
   8   5  11        8.90       10.49      9.20 o 
 -11   6  11       17.56       29.17      9.48 o 
 -10   6  11      201.34      212.24     14.77 o 
  -9   6  11       25.73       21.06      8.15 o 
  -8   6  11       89.10       89.45     10.38 o 
  -7   6  11        5.11        6.83      6.54 o 
  -6   6  11      158.69      177.71     11.80 o 
  -5   6  11       16.33       17.26      8.17 o 
  -4   6  11      591.20      663.44     21.78 o 
  -3   6  11       55.13       47.53      5.89 o 
  -2   6  11      361.58      348.34     13.01 o 
  -1   6  11      603.16      592.83     17.83 o 
   0   6  11       21.65       20.78      5.00 o 
   1   6  11       29.49       28.49      6.13 o 
   2   6  11      148.26      166.26     12.88 o 
   3   6  11      238.89      233.60     15.95 o 
   4   6  11      227.39      204.62     16.13 o 
   5   6  11      744.40      734.21     31.60 o 
   6   6  11      560.73      553.18     37.98 o 
   7   6  11        8.33        4.06     10.84 o 
   8   6  11      353.36      424.59     95.04 o 
 -11   7  11       13.14       15.55     11.68 o 
 -10   7  11       84.59       81.76     10.77 o 
  -9   7  11       93.59       96.76     11.03 o 
  -8   7  11       84.46       87.50     10.15 o 
  -7   7  11      198.17      171.05     12.38 o 
  -6   7  11       55.52       47.49      6.90 o 
  -5   7  11       97.32      105.24      8.42 o 
  -4   7  11        1.86        4.08      5.04 o 
  -3   7  11      253.84      229.21     12.25 o 
  -2   7  11     1700.07     1644.60     38.38 o 
  -1   7  11       28.01       32.58      5.73 o 
   0   7  11      409.77      425.34     15.08 o 
   1   7  11        1.02        6.06      5.42 o 
   2   7  11      218.90      195.35     14.21 o 
   3   7  11      105.18      101.51     11.74 o 
   4   7  11     1468.27     1522.09     60.25 o 
   5   7  11       93.60       88.63     12.96 o 
   6   7  11      346.16      296.36     21.28 o 
   7   7  11       39.09       38.98     15.24 o 
 -10   8  11      401.81      414.62     49.62 o 
  -9   8  11       14.78       11.31      7.92 o 
  -8   8  11      121.74      152.58     14.22 o 
  -7   8  11       82.83       54.39      8.70 o 
  -6   8  11      165.16      155.62     14.93 o 
  -5   8  11       52.40       56.28      7.31 o 
  -4   8  11      252.40      262.32     13.74 o 
  -3   8  11      332.21      339.57     26.59 o 
  -2   8  11      108.98       98.90      8.93 o 
  -1   8  11       13.19        2.70      4.73 o 
   0   8  11      394.23      393.79     14.86 o 
   1   8  11      197.71      208.84     14.38 o 
   2   8  11      977.43      954.66     34.42 o 
   3   8  11       99.78      106.10     12.26 o 
   4   8  11       39.05       37.00      9.62 o 
   5   8  11       11.64       19.08     10.01 o 
   6   8  11      563.99      441.48     31.05 o 
  -9   9  11      172.86      158.48     16.30 o 
  -8   9  11      157.11      157.93     12.67 o 
  -7   9  11        1.65       -1.81      6.68 o 
  -6   9  11      608.41      589.29     19.94 o 
  -5   9  11        1.48        0.51      5.55 o 
  -4   9  11       12.64       18.15      6.57 o 
  -3   9  11       44.38       33.17      7.22 o 
  -2   9  11      945.94      912.46     28.26 o 
  -1   9  11       30.79       43.59      8.83 o 
   0   9  11      339.79      329.91     21.63 o 
   1   9  11      162.85      208.01     13.03 o 
   2   9  11       35.74       59.05     10.36 o 
   3   9  11        5.42        5.81      7.95 o 
   4   9  11      223.90      229.08     19.87 o 
   5   9  11       30.81       39.63     14.74 o 
  -8  10  11      123.19       99.01     21.07 o 
  -7  10  11       31.99       26.63      8.74 o 
  -6  10  11       19.40       27.31      8.47 o 
  -5  10  11       70.99       71.01      8.15 o 
  -4  10  11      756.79      802.90     38.95 o 
  -3  10  11       26.76       16.76      6.89 o 
  -2  10  11      490.73      448.41     18.08 o 
  -1  10  11       59.70       42.93      8.96 o 
   0  10  11        1.83       -1.46      7.00 o 
   1  10  11       83.96       68.94     10.35 o 
   2  10  11      656.38      666.92     27.35 o 
   3  10  11       46.29       41.16     10.09 o 
   4  10  11      214.93      253.76     17.61 o 
  -6  11  11      209.95      223.54     13.58 o 
  -5  11  11       50.28       54.80      7.81 o 
  -4  11  11       30.12       18.18     11.00 o 
  -3  11  11       88.23       87.80     12.52 o 
  -2  11  11       60.39       39.32      8.43 o 
  -1  11  11      152.93      156.34     15.44 o 
   0  11  11       46.79       41.59     10.10 o 
   1  11  11       21.04       28.66      7.73 o 
   2  11  11      142.17      126.84     11.40 o 
 -12   0  12      269.42      219.48     26.68 o 
 -10   0  12      420.48      434.97     24.38 o 
  -8   0  12      146.66      160.59     13.69 o 
  -6   0  12     1111.05     1077.67     31.92 o 
  -4   0  12      906.61      879.27     33.59 o 
  -2   0  12     1348.19     1282.91     48.77 o 
   0   0  12      154.03      170.20     12.75 o 
   2   0  12      195.88      169.92     13.91 o 
   4   0  12     1076.61     1083.41     58.16 o 
   6   0  12      484.38      507.17     27.27 o 
   8   0  12      417.36      405.66     25.95 o 
 -12   1  12       74.56       71.86     13.84 o 
 -11   1  12        2.21       -0.93      7.57 o 
 -10   1  12      824.03      809.87     28.74 o 
  -9   1  12       52.37       37.41      6.76 o 
  -8   1  12      525.49      496.74     17.31 o 
  -7   1  12        4.09        2.80      4.25 o 
  -6   1  12       91.37       82.64      6.03 o 
  -5   1  12      211.23      210.70      9.71 o 
  -4   1  12     1434.12     1424.10     34.93 o 
  -3   1  12      213.37      210.45     10.61 o 
  -2   1  12      590.70      622.98     18.31 o 
  -1   1  12       52.69       46.62      5.45 o 
   0   1  12      157.67      167.44      8.87 o 
   1   1  12       32.19       27.38      5.20 o 
   2   1  12     1602.00     1697.77     41.88 o 
   3   1  12      271.67      304.31     13.20 o 
   4   1  12      245.60      215.30     14.33 o 
   5   1  12        3.92        0.73      5.67 o 
   6   1  12     1331.47     1375.26     37.34 o 
   7   1  12      119.06      113.42     10.63 o 
   8   1  12      811.12      785.27     30.03 o 
 -12   2  12       75.32       67.58     14.82 o 
 -11   2  12      225.45      178.69     18.61 o 
 -10   2  12       56.85       46.38      8.70 o 
  -9   2  12       84.69       79.88     16.70 o 
  -8   2  12     1154.91     1189.33     31.71 o 
  -7   2  12      113.62      106.63      6.99 o 
  -6   2  12       89.07      119.70     27.27 o 
  -5   2  12       48.04       61.03      5.85 o 
  -4   2  12       45.73       51.23      6.38 o 
  -3   2  12       11.17       13.48      3.36 o 
  -2   2  12     2811.45     2756.82     55.22 o 
  -1   2  12       51.36       49.06      4.89 o 
   0   2  12     1179.67     1190.34     27.45 o 
   1   2  12      267.89      244.27      9.93 o 
   2   2  12       19.09       19.26      4.89 o 
   3   2  12      125.41      125.31      8.30 o 
   4   2  12       97.35      118.34      9.22 o 
   5   2  12      642.91      644.45     21.44 o 
   6   2  12      700.07      793.02     25.35 o 
   7   2  12      485.25      490.66     22.42 o 
   8   2  12       10.36        2.25      8.62 o 
 -12   3  12      234.41      249.23     21.17 o 
 -11   3  12        6.82       13.09      6.66 o 
 -10   3  12       69.96       95.26     11.12 o 
  -9   3  12      335.13      361.71     16.27 o 
  -8   3  12       30.37       30.86      5.60 o 
  -7   3  12      430.70      461.56     23.51 o 
  -6   3  12      805.75      851.95     34.79 o 
  -5   3  12        1.97        1.52      4.77 o 
  -4   3  12     1930.73     1845.18     44.95 o 
  -3   3  12       18.13       -3.21      4.36 o 
  -2   3  12      334.11      371.78     11.29 o 
  -1   3  12      737.70      781.20     19.27 o 
   0   3  12      688.40      672.13     17.51 o 
   1   3  12        3.48        3.68      3.58 o 
   2   3  12     1866.94     1902.25     41.23 o 
   3   3  12      751.13      854.35     22.56 o 
   4   3  12        1.06        3.14      4.84 o 
   5   3  12      583.39      636.64     19.49 o 
   6   3  12      101.89       98.28     11.97 o 
   7   3  12       45.09       45.17     12.73 o 
   8   3  12      737.44      805.42     39.71 o 
 -12   4  12      122.52       93.82     14.06 o 
 -11   4  12      245.70      249.07     31.24 o 
 -10   4  12       37.99       37.80     10.06 o 
  -9   4  12      461.81      446.74     16.33 o 
  -8   4  12      551.67      563.08     17.98 o 
  -7   4  12      301.21      282.50     15.46 o 
  -6   4  12        4.55        1.00      5.89 o 
  -5   4  12     3798.94     3874.06     87.03 o 
  -4   4  12     1373.17     1502.64     87.80 o 
  -3   4  12      288.28      325.67     13.80 o 
  -2   4  12     1036.00     1066.49     29.18 o 
  -1   4  12      115.52      132.10      9.10 o 
   0   4  12      626.36      611.71     26.81 o 
   1   4  12     1206.32     1238.13     33.54 o 
   2   4  12       23.12       27.74      4.08 o 
   3   4  12     1047.10     1041.36     25.61 o 
   4   4  12      272.11      287.67     13.06 o 
   5   4  12       75.79       84.01     15.22 o 
   6   4  12       69.37       46.43      8.99 o 
   7   4  12       60.09       61.30     10.59 o 
   8   4  12       82.39       63.30     13.30 o 
 -11   5  12       52.54       45.19     11.73 o 
 -10   5  12      232.95      230.02     14.58 o 
  -9   5  12      310.79      312.05     13.82 o 
  -8   5  12      215.19      226.01     13.35 o 
  -7   5  12     1524.68     1556.18     46.40 o 
  -6   5  12      231.45      226.85     14.09 o 
  -5   5  12      265.78      289.93     18.37 o 
  -4   5  12      667.54      703.17     22.15 o 
  -3   5  12      410.41      407.70     15.75 o 
  -2   5  12      119.34      124.69     11.65 o 
  -1   5  12      235.79      272.27     14.98 o 
   0   5  12      513.69      538.31     21.99 o 
   1   5  12      100.34      130.34     11.28 o 
   2   5  12       96.21       73.30      9.96 o 
   3   5  12      515.46      515.33     27.87 o 
   4   5  12      185.28      208.00     19.74 o 
   5   5  12      253.07      300.91     13.99 o 
   6   5  12       89.35       86.69      9.10 o 
   7   5  12      259.94      218.44     14.30 o 
 -11   6  12      170.90      167.65     22.86 o 
 -10   6  12      164.49      140.21     14.32 o 
  -9   6  12      363.72      351.62     20.36 o 
  -8   6  12        1.29        1.48      7.87 o 
  -7   6  12        1.40       11.76      7.72 o 
  -6   6  12       45.15       31.06      9.94 o 
  -5   6  12      195.92      243.74     18.41 o 
  -4   6  12       43.26       43.09      9.98 o 
  -3   6  12       28.89       47.97      9.06 o 
  -2   6  12        0.72       10.35      6.45 o 
  -1   6  12       50.81       45.50      8.26 o 
   0   6  12      160.70      141.63     11.40 o 
   1   6  12      722.83      685.70     26.92 o 
   2   6  12       48.41       43.09      8.53 o 
   3   6  12      202.96      212.70     18.76 o 
   4   6  12       27.28       43.45     32.88 o 
   5   6  12       26.47       29.35     20.05 o 
   6   6  12        9.29       17.42     14.32 o 
   7   6  12      253.35      207.33     33.14 o 
 -10   7  12        0.50      -10.28     11.98 o 
  -9   7  12       16.42       17.44      9.19 o 
  -8   7  12       70.04       67.76     10.87 o 
  -7   7  12      824.71      836.44     32.20 o 
  -6   7  12       66.47       58.40     14.49 o 
  -5   7  12       75.52       75.51     24.85 o 
  -4   7  12        3.34       -3.50      7.35 o 
  -3   7  12       46.20       63.30     10.86 o 
  -2   7  12      365.51      344.75     17.14 o 
  -1   7  12      370.65      388.97     18.16 o 
   0   7  12        2.67        2.25      6.48 o 
   1   7  12       19.77       14.80      6.97 o 
   2   7  12      248.17      245.75     19.10 o 
   3   7  12      450.82      457.22     76.73 o 
   4   7  12        0.92       10.52      9.70 o 
   5   7  12       97.95      100.64     16.29 o 
   6   7  12        2.31      -11.39     14.19 o 
  -9   8  12      404.50      408.21     31.18 o 
  -8   8  12       11.44       13.95      8.57 o 
  -7   8  12        6.21        5.82      7.79 o 
  -6   8  12       45.23       39.13      9.10 o 
  -5   8  12      234.15      213.45     14.65 o 
  -4   8  12       15.21       20.89      7.31 o 
  -3   8  12      226.57      233.88     14.76 o 
  -2   8  12       46.70       23.76      7.53 o 
  -1   8  12       50.42       50.07      8.70 o 
   0   8  12      411.29      386.47     21.51 o 
   1   8  12      560.01      556.03     27.89 o 
   2   8  12      146.12      137.99     13.66 o 
   3   8  12      119.14      119.78     17.11 o 
   4   8  12       23.90       10.61      9.93 o 
   5   8  12       53.41       62.54     19.03 o 
  -8   9  12       10.31       -3.37     12.66 o 
  -7   9  12      308.11      337.34     17.35 o 
  -6   9  12        0.86        6.90      6.19 o 
  -5   9  12       18.70       16.70      6.89 o 
  -4   9  12       17.81       16.37      6.75 o 
  -3   9  12      372.59      367.70     16.67 o 
  -2   9  12      241.60      223.54     13.27 o 
  -1   9  12      614.26      647.33     23.05 o 
   0   9  12       27.32       27.94      7.76 o 
   1   9  12      238.85      228.65     14.23 o 
   2   9  12       75.49       95.42     12.17 o 
   3   9  12      188.68      203.63     20.84 o 
   4   9  12       26.15       24.32     14.99 o 
  -7  10  12       69.87       69.56     12.42 o 
  -6  10  12       32.02       20.29      7.54 o 
  -5  10  12      325.39      330.95     16.45 o 
  -4  10  12       26.14       29.51      7.82 o 
  -3  10  12      620.67      596.99     22.24 o 
  -2  10  12       47.16       35.99      7.89 o 
  -1  10  12       60.44       63.55     10.19 o 
   0  10  12        0.46        0.73      7.67 o 
   1  10  12      526.67      508.69     27.47 o 
   2  10  12        1.83       10.61      9.00 o 
   3  10  12      443.73      479.78     26.04 o 
  -4  11  12       62.14       67.81      8.91 o 
  -3  11  12       59.39       49.83      9.44 o 
  -2  11  12      117.09      136.68     12.59 o 
  -1  11  12       82.48       74.45     10.48 o 
   0  11  12      158.81      140.22     14.74 o 
 -11   0  13       48.50       33.65     15.04 o 
  -9   0  13      563.70      583.30     28.35 o 
  -7   0  13      113.76       90.63     12.19 o 
  -5   0  13      931.39      960.86     36.92 o 
  -3   0  13       32.63       26.12      6.88 o 
  -1   0  13      430.94      477.74     22.79 o 
   1   0  13      148.85      149.35     13.41 o 
   3   0  13     1709.45     1879.34     66.14 o 
   5   0  13       46.38       53.18     13.60 o 
   7   0  13       70.72       60.60     13.22 o 
 -12   1  13       66.09       80.30     14.00 o 
 -11   1  13      569.03      619.47     36.36 o 
 -10   1  13       23.24       27.67      8.10 o 
  -9   1  13      676.96      700.42     22.43 o 
  -8   1  13        5.14       -1.19      4.94 o 
  -7   1  13      120.90      110.52      7.31 o 
  -6   1  13       21.42       18.11      5.20 o 
  -5   1  13     1281.65     1340.97     29.69 o 
  -4   1  13       84.13       69.76      6.34 o 
  -3   1  13       70.70       46.68      5.61 o 
  -2   1  13      164.81      172.29     13.11 o 
  -1   1  13       20.28       12.27      4.59 o 
   0   1  13        1.24       -4.20      3.90 o 
   1   1  13      810.87      800.31     23.45 o 
   2   1  13        5.49        1.41      4.96 o 
   3   1  13      567.46      582.52     20.02 o 
   4   1  13      352.96      335.85     16.47 o 
   5   1  13       19.87       12.83      6.61 o 
   6   1  13        5.77        2.12      6.89 o 
   7   1  13      370.11      420.58     18.69 o 
   8   1  13       25.27       24.62      9.80 o 
 -12   2  13       62.34       80.34     11.99 o 
 -11   2  13      293.38      286.56     41.13 o 
 -10   2  13       11.32       12.46      7.45 o 
  -9   2  13      440.66      471.68     20.02 o 
  -8   2  13       27.01       17.13      5.68 o 
  -7   2  13      108.05      110.98      7.23 o 
  -6   2  13      345.54      355.85     13.51 o 
  -5   2  13       23.06       22.19      4.93 o 
  -4   2  13        6.42        6.50      4.23 o 
  -3   2  13     1474.00     1399.90     30.33 o 
  -2   2  13       97.03       99.11      7.00 o 
  -1   2  13      410.13      433.08     14.82 o 
   0   2  13       38.66       22.61      5.20 o 
   1   2  13        1.84        6.78      4.73 o 
   2   2  13      328.42      323.83     13.74 o 
   3   2  13     2023.19     2123.46     51.59 o 
   4   2  13      623.57      621.35     21.17 o 
   5   2  13      112.19      121.75     10.21 o 
   6   2  13      186.81      186.60     12.39 o 
   7   2  13       28.83       17.05      9.20 o 
   8   2  13        2.19        5.75     10.62 o 
 -12   3  13      198.22      182.54     26.60 o 
 -11   3  13       33.65       30.26      7.27 o 
 -10   3  13       22.36       14.47      6.36 o 
  -9   3  13       10.58       11.31      5.60 o 
  -8   3  13       40.48       41.32      8.74 o 
  -7   3  13      503.08      495.15     21.34 o 
  -6   3  13       30.75       37.23      7.45 o 
  -5   3  13     1223.27     1268.74     39.62 o 
  -4   3  13      541.08      533.03     18.57 o 
  -3   3  13      219.22      223.06     12.52 o 
  -2   3  13      364.30      367.74     11.60 o 
  -1   3  13     1035.36     1059.08     24.91 o 
   0   3  13       81.96       80.11      6.07 o 
   1   3  13     2570.38     2629.45     54.36 o 
   2   3  13        1.56        4.23      4.50 o 
   3   3  13      110.95      118.11      8.44 o 
   4   3  13      382.97      361.62     17.38 o 
   5   3  13      630.63      630.84     36.28 o 
   6   3  13      188.96      195.14     15.55 o 
   7   3  13      566.87      596.17     38.19 o 
 -11   4  13       33.86       52.02     11.45 o 
 -10   4  13      215.73      174.95     18.17 o 
  -9   4  13      252.27      216.23     14.67 o 
  -8   4  13      179.60      175.91     22.75 o 
  -7   4  13      412.56      477.52     20.84 o 
  -6   4  13      142.65      159.06     12.27 o 
  -5   4  13        4.76        9.04      5.35 o 
  -4   4  13      601.69      647.43     21.19 o 
  -3   4  13     1229.05     1223.20     33.21 o 
  -2   4  13       62.15       49.57      7.04 o 
  -1   4  13      139.53      139.70     15.49 o 
   0   4  13     1067.14     1054.35     30.13 o 
   1   4  13       76.19       77.29     11.44 o 
   2   4  13     1969.19     2012.94     43.33 o 
   3   4  13      655.17      673.11     22.71 o 
   4   4  13      124.64      131.44     15.98 o 
   5   4  13      245.30      239.06     14.78 o 
   6   4  13      243.80      230.53     24.91 o 
   7   4  13        2.60       -5.93      9.44 o 
 -11   5  13      108.98      132.73     22.69 o 
 -10   5  13       92.18      118.62     11.79 o 
  -9   5  13      327.83      312.85     15.32 o 
  -8   5  13      377.27      368.63     21.12 o 
  -7   5  13       30.43       24.83      7.69 o 
  -6   5  13       21.93       19.55      7.50 o 
  -5   5  13      388.75      378.31     18.17 o 
  -4   5  13      539.29      530.98     29.20 o 
  -3   5  13     1085.37     1132.59     31.64 o 
  -2   5  13     1995.60     2121.53     51.99 o 
  -1   5  13        0.26        2.09      6.16 o 
   0   5  13       51.53       40.57      9.10 o 
   1   5  13       74.14       83.82     17.75 o 
   2   5  13      208.14      219.03     15.67 o 
   3   5  13       12.28       10.56      8.15 o 
   4   5  13      382.82      443.22     28.93 o 
   5   5  13      158.96      146.71     19.56 o 
   6   5  13      130.34      117.30     14.73 o 
   7   5  13      111.54      100.43     22.69 o 
 -10   6  13      289.03      313.72     30.04 o 
  -9   6  13       23.20       15.23      9.77 o 
  -8   6  13       42.60       37.06     15.21 o 
  -7   6  13      256.45      253.78     57.02 o 
  -6   6  13       67.16       67.73     12.02 o 
  -5   6  13      271.07      252.27     35.73 o 
  -4   6  13      568.76      580.26     34.50 o 
  -3   6  13       43.56       40.96      8.73 o 
  -2   6  13       33.85       45.94      8.74 o 
  -1   6  13      556.48      552.13     23.30 o 
   0   6  13      726.98      762.91     28.53 o 
   1   6  13       93.17       76.78     10.09 o 
   2   6  13      369.72      376.79     19.51 o 
   3   6  13       16.97        5.70      8.82 o 
   4   6  13      195.37      226.87     21.59 o 
   5   6  13       14.64       15.23     12.53 o 
   6   6  13      146.24      164.17     30.08 o 
 -10   7  13       26.59       29.74     14.11 o 
  -9   7  13        1.26       -1.74      8.85 o 
  -8   7  13      306.45      342.31     20.33 o 
  -7   7  13      143.36      127.41     15.64 o 
  -6   7  13      716.80      748.71     40.70 o 
  -5   7  13        4.31       10.66     13.17 o 
  -4   7  13       61.28       84.89     24.13 o 
  -3   7  13      388.92      365.71     31.65 o 
  -2   7  13      531.86      563.55     23.39 o 
  -1   7  13        0.58        0.12      6.60 o 
   0   7  13      169.00      155.06     12.71 o 
   1   7  13       53.67       46.09      8.95 o 
   2   7  13      260.19      256.58     24.05 o 
   3   7  13       14.44        8.62      9.64 o 
   4   7  13        3.84       15.91     11.61 o 
   5   7  13        0.53       -7.22     13.94 o 
  -9   8  13       53.11       48.86     15.63 o 
  -8   8  13        9.06       17.08      9.04 o 
  -7   8  13        0.13        0.73      9.10 o 
  -6   8  13      240.82      256.35     20.11 o 
  -5   8  13        1.52       -0.61      8.47 o 
  -4   8  13      396.37      385.11     29.61 o 
  -3   8  13       43.55       40.36     10.73 o 
  -2   8  13        0.84       -4.80     10.15 o 
  -1   8  13        7.73       -0.31      6.69 o 
   0   8  13       53.49       74.93     10.92 o 
   1   8  13       54.42       35.59     11.34 o 
   2   8  13      211.31      213.46     19.41 o 
   3   8  13        4.57        3.91     10.35 o 
   4   8  13      144.76      217.27     27.53 o 
  -7   9  13       17.94        5.96      9.29 o 
  -6   9  13       28.22       25.83     10.31 o 
  -5   9  13       10.34       13.11      9.40 o 
  -4   9  13      233.25      254.27     52.30 o 
  -3   9  13        0.20       -0.48      8.31 o 
  -2   9  13      579.74      526.13     27.36 o 
  -1   9  13       14.38       13.27      8.92 o 
   0   9  13      158.29      188.25     17.30 o 
   1   9  13        0.50        3.66     12.36 o 
   2   9  13      240.08      243.93     21.41 o 
   3   9  13      132.89      134.55     17.74 o 
  -6  10  13      177.64      231.21     23.20 o 
  -5  10  13        0.38        2.36     13.68 o 
  -4  10  13      250.03      222.89     27.87 o 
  -3  10  13       15.27       19.00     10.33 o 
  -2  10  13       36.95       33.65     13.60 o 
  -1  10  13       63.18       58.89     14.79 o 
   0  10  13      189.08      156.60     20.65 o 
   1  10  13        0.95      -10.28     11.47 o 
 -12   0  14       23.78       50.13     18.44 o 
 -10   0  14       68.72       79.27     13.03 o 
  -8   0  14     1570.19     1624.49     61.73 o 
  -6   0  14      140.67      138.31      9.99 o 
  -4   0  14      676.82      671.78     28.88 o 
  -2   0  14     2662.14     2631.07     86.03 o 
   0   0  14      139.26      140.94     13.14 o 
   2   0  14       16.29       20.71      8.96 o 
   4   0  14        8.00        5.34      8.95 o 
   6   0  14        4.91       -0.27     10.41 o 
 -12   1  14      226.24      227.20     19.69 o 
 -11   1  14       80.33       70.59     11.01 o 
 -10   1  14      862.30      876.45     30.79 o 
  -9   1  14       98.00       92.26      9.33 o 
  -8   1  14       35.29       28.29      6.47 o 
  -7   1  14      188.87      176.88      9.00 o 
  -6   1  14      550.16      518.12     17.42 o 
  -5   1  14       18.51       20.28      5.98 o 
  -4   1  14     1104.41     1112.95     29.52 o 
  -3   1  14       22.68       26.54      5.47 o 
  -2   1  14        1.01        6.50      4.52 o 
  -1   1  14       36.50       34.62      5.73 o 
   0   1  14      425.91      410.47     23.60 o 
   1   1  14       58.76       49.55      9.94 o 
   2   1  14      959.13      976.63     28.25 o 
   3   1  14      167.15      158.67     10.95 o 
   4   1  14        1.24        5.25      6.29 o 
   5   1  14       46.87       46.74      8.45 o 
   6   1  14      417.51      419.60     18.55 o 
   7   1  14        9.77        0.51      7.80 o 
 -11   2  14       35.34       23.55      8.86 o 
 -10   2  14      154.53      152.98     12.52 o 
  -9   2  14       12.28       18.28      7.17 o 
  -8   2  14      424.89      417.58     14.16 o 
  -7   2  14      171.48      172.22      8.83 o 
  -6   2  14       25.91       22.16      5.51 o 
  -5   2  14      366.88      395.50     14.35 o 
  -4   2  14     1046.46     1036.97     27.78 o 
  -3   2  14       32.30       27.37      4.34 o 
  -2   2  14      823.87      768.47     22.29 o 
  -1   2  14       91.30       83.51      7.16 o 
   0   2  14      106.34      102.64     10.84 o 
   1   2  14      156.33      162.44     10.89 o 
   2   2  14      723.75      733.53     23.04 o 
   3   2  14      161.47      142.49     10.42 o 
   4   2  14       83.88       74.58      8.74 o 
   5   2  14        0.63       -1.89      6.64 o 
   6   2  14       18.82       11.76      7.56 o 
   7   2  14        4.62       18.59     18.31 o 
 -11   3  14       10.92        9.74     11.98 o 
 -10   3  14        1.14        1.73     10.21 o 
  -9   3  14      247.70      258.92     20.08 o 
  -8   3  14       19.59        6.59      6.75 o 
  -7   3  14       32.70       31.83      7.87 o 
  -6   3  14       81.80       77.35      9.68 o 
  -5   3  14       51.65       55.09      8.83 o 
  -4   3  14      290.42      294.46     19.86 o 
  -3   3  14      131.69      144.24     11.65 o 
  -2   3  14     1497.87     1493.92     36.70 o 
  -1   3  14       30.80       27.25      4.90 o 
   0   3  14     1944.11     1910.39     46.13 o 
   1   3  14      291.25      283.23     12.39 o 
   2   3  14      450.19      436.72     16.27 o 
   3   3  14       46.63       45.20      7.20 o 
   4   3  14     1145.38     1141.41     32.33 o 
   5   3  14       89.35      104.70      9.88 o 
   6   3  14      504.66      549.81     23.75 o 
 -11   4  14       14.74       -4.67     13.85 o 
 -10   4  14       38.86       55.35     13.48 o 
  -9   4  14        2.63        7.56      9.73 o 
  -8   4  14      165.51      168.97     13.03 o 
  -7   4  14      566.22      594.23     29.57 o 
  -6   4  14        0.29       -4.44      7.19 o 
  -5   4  14      220.63      265.89     21.88 o 
  -4   4  14      254.95      264.41     21.13 o 
  -3   4  14       54.23       45.41      9.05 o 
  -2   4  14       10.88        8.47      5.79 o 
  -1   4  14      362.12      362.09     16.93 o 
   0   4  14        0.14       -5.42      5.63 o 
   1   4  14       39.81       39.12     10.47 o 
   2   4  14      384.18      356.98     33.02 o 
   3   4  14       19.05       19.43      5.18 o 
   4   4  14      301.88      305.78     14.18 o 
   5   4  14      236.66      223.38     14.71 o 
   6   4  14       22.26       29.58     10.38 o 
 -10   5  14      384.47      417.38     27.25 o 
  -9   5  14      124.63      115.75     11.44 o 
  -8   5  14        8.92       14.66      8.05 o 
  -7   5  14        8.01        6.35      7.25 o 
  -6   5  14       25.45        5.12     10.85 o 
  -5   5  14       58.46       58.35      9.38 o 
  -4   5  14      382.98      418.05     17.29 o 
  -3   5  14     1671.88     1784.55     58.49 o 
  -2   5  14      187.17      184.43     11.69 o 
  -1   5  14      190.59      188.25     14.06 o 
   0   5  14       53.07       52.11      9.44 o 
   1   5  14      337.14      302.86     17.81 o 
   2   5  14      213.50      207.08     30.12 o 
   3   5  14     1030.94     1075.48     38.96 o 
   4   5  14       10.26        5.61     11.80 o 
   5   5  14      140.06      153.48     20.83 o 
   6   5  14       53.92       57.02     25.49 o 
 -10   6  14       17.83       27.02     15.89 o 
  -9   6  14       55.85       45.93     18.10 o 
  -8   6  14      206.33      188.89     20.35 o 
  -7   6  14      427.79      473.14     27.97 o 
  -6   6  14       52.64       26.59     10.75 o 
  -5   6  14     1120.39     1094.81     46.16 o 
  -4   6  14      112.18       93.56     13.45 o 
  -3   6  14       60.99       82.58     13.40 o 
  -2   6  14      186.61      204.99     14.68 o 
  -1   6  14      447.77      423.11     28.67 o 
   0   6  14      122.56      124.45     16.71 o 
   1   6  14      378.33      400.79     30.75 o 
   2   6  14        0.51       11.14      8.05 o 
   3   6  14        6.88        0.94     10.59 o 
   4   6  14        4.96        6.08     10.90 o 
   5   6  14      206.78      215.06     33.31 o 
  -9   7  14      377.51      294.51     29.83 o 
  -8   7  14        3.23        5.03     10.14 o 
  -7   7  14      572.42      611.32     67.26 o 
  -6   7  14        0.71       -7.53      8.55 o 
  -5   7  14      267.58      239.46     58.63 o 
  -4   7  14       21.34       13.57      9.82 o 
  -3   7  14      507.50      530.22     80.98 o 
  -2   7  14        6.44        7.78      7.39 o 
  -1   7  14      415.76      411.81     28.47 o 
   0   7  14      115.06       96.90     14.37 o 
   1   7  14        5.77        2.22      7.83 o 
   2   7  14       23.63       24.62     11.61 o 
   3   7  14      231.15      253.30     50.39 o 
   4   7  14       55.68       65.26     21.07 o 
  -8   8  14        3.19       19.54     14.11 o 
  -7   8  14      102.30      121.74     16.45 o 
  -6   8  14        7.41       13.90     10.43 o 
  -5   8  14      314.82      348.71     23.69 o 
  -4   8  14        2.42       -1.42      8.53 o 
  -3   8  14      209.97      183.73     17.24 o 
  -2   8  14        0.55       -3.38      8.36 o 
  -1   8  14       27.09       39.07      9.19 o 
   0   8  14        4.81       -8.08      7.20 o 
   1   8  14      259.37      267.28     21.71 o 
   2   8  14       20.26       16.69     11.19 o 
   3   8  14       99.44       70.19     19.71 o 
  -6   9  14        7.96       18.86     13.51 o 
  -5   9  14       20.05       21.90     12.79 o 
  -4   9  14       14.84        8.66      9.34 o 
  -3   9  14      186.43      159.25     26.47 o 
  -2   9  14       42.59       40.42     23.62 o 
  -1   9  14        1.33       -5.86     11.22 o 
   0   9  14        0.47       -6.63     11.05 o 
   1   9  14       95.88       75.82     14.51 o 
   2   9  14       31.41       43.85     17.93 o 
  -3  10  14        0.42        7.19      9.75 o 
  -2  10  14       48.59       53.96     16.06 o 
  -1  10  14      239.43      268.26     26.68 o 
 -11   0  15      250.94      275.14     28.30 o 
  -9   0  15      972.19     1018.38     63.60 o 
  -7   0  15       72.51       53.44     11.98 o 
  -5   0  15      230.44      216.90     15.90 o 
  -3   0  15     1319.36     1306.60     48.17 o 
  -1   0  15      831.95      877.74     36.45 o 
   1   0  15      217.10      227.88     17.72 o 
   3   0  15      296.05      279.97     20.57 o 
   5   0  15      197.51      211.49     21.29 o 
 -11   1  15      149.08      149.38     13.71 o 
 -10   1  15      169.06      148.06     12.75 o 
  -9   1  15        3.77        7.03      6.45 o 
  -8   1  15      170.64      164.40     10.81 o 
  -7   1  15      662.23      676.96     19.09 o 
  -6   1  15      184.62      176.93     10.29 o 
  -5   1  15      842.50      861.65     21.79 o 
  -4   1  15       60.99       66.03      7.16 o 
  -3   1  15       44.86       37.07      6.05 o 
  -2   1  15       36.75       31.95      6.15 o 
  -1   1  15      140.04      147.44     11.15 o 
   0   1  15       23.27       19.27      5.98 o 
   1   1  15      446.12      423.13     21.35 o 
   2   1  15        5.94       14.43      6.65 o 
   3   1  15        2.43        8.31      6.73 o 
   4   1  15        1.38       -1.48      6.22 o 
   5   1  15      266.70      272.54     15.02 o 
   6   1  15       25.89       34.74     10.26 o 
 -11   2  15       41.99       53.81     10.31 o 
 -10   2  15        0.54       -3.91      7.05 o 
  -9   2  15      158.52      186.08     12.88 o 
  -8   2  15       21.00       20.71      5.58 o 
  -7   2  15       35.36       34.41      5.66 o 
  -6   2  15      297.16      291.76     12.73 o 
  -5   2  15       77.41       80.81      7.40 o 
  -4   2  15       34.62       25.59      5.57 o 
  -3   2  15      535.19      505.62     14.49 o 
  -2   2  15      107.41       87.38      7.57 o 
  -1   2  15       37.16       34.42      6.41 o 
   0   2  15      195.55      207.37     11.91 o 
   1   2  15      840.73      847.55     25.59 o 
   2   2  15      346.72      316.19     22.68 o 
   3   2  15      525.82      529.95     27.18 o 
   4   2  15       87.21       70.20      9.38 o 
   5   2  15       12.22        5.54      7.42 o 
   6   2  15        7.81        2.14      8.75 o 
 -11   3  15       33.31       47.75     16.82 o 
 -10   3  15       49.03       37.46     14.28 o 
  -9   3  15       41.86       40.30     13.17 o 
  -8   3  15      146.64      149.83     12.43 o 
  -7   3  15      150.85      143.49     12.59 o 
  -6   3  15        7.89       12.74      7.02 o 
  -5   3  15      168.34      163.43     12.74 o 
  -4   3  15      159.72      164.57     12.71 o 
  -3   3  15      243.10      210.36     14.28 o 
  -2   3  15       32.88       35.25      5.03 o 
  -1   3  15      668.15      644.19     20.51 o 
   0   3  15       71.07       67.64      6.84 o 
   1   3  15      170.91      156.93     12.51 o 
   2   3  15      277.72      280.22     15.88 o 
   3   3  15      272.98      263.85     13.54 o 
   4   3  15       40.29       43.14      7.97 o 
   5   3  15      675.91      649.99     23.06 o 
 -10   4  15       39.54       50.93     13.66 o 
  -9   4  15      162.89      177.84     14.38 o 
  -8   4  15        3.84       -2.59      6.74 o 
  -7   4  15       44.40       47.39     20.73 o 
  -6   4  15        2.49       11.27     10.71 o 
  -5   4  15       82.01       86.97     16.65 o 
  -4   4  15       71.28       66.67      9.99 o 
  -3   4  15      127.04      132.70     10.62 o 
  -2   4  15       10.85       10.39      6.09 o 
  -1   4  15        8.65        6.71      6.07 o 
   0   4  15      480.69      478.23     19.42 o 
   1   4  15      336.32      322.71     16.25 o 
   2   4  15        0.93       -2.54      6.68 o 
   3   4  15       32.26       36.17      5.73 o 
   4   4  15      632.40      644.95     19.97 o 
   5   4  15       34.73       31.77      9.32 o 
 -10   5  15       59.36       87.10     19.97 o 
  -9   5  15        0.94       -4.79      7.32 o 
  -8   5  15      290.04      323.00     23.19 o 
  -7   5  15       34.95       21.83      8.48 o 
  -6   5  15      195.90      140.61     15.69 o 
  -5   5  15      218.46      203.42     14.48 o 
  -4   5  15      233.34      244.33     13.74 o 
  -3   5  15      470.46      539.38     20.45 o 
  -2   5  15      261.10      248.12     14.85 o 
  -1   5  15        3.23       10.46      6.59 o 
   0   5  15       92.26       87.40     11.91 o 
   1   5  15      592.37      641.04     35.27 o 
   2   5  15      867.00      879.59     48.14 o 
   3   5  15        1.38        1.09      8.75 o 
   4   5  15      111.71       65.85     23.71 o 
   5   5  15       34.39       27.11     21.41 o 
  -9   6  15      140.59      111.82     22.09 o 
  -8   6  15      118.17      101.12     16.54 o 
  -7   6  15       29.10       18.65     11.29 o 
  -6   6  15     1002.46      952.64     75.54 o 
  -5   6  15      385.39      343.42     26.00 o 
  -4   6  15       13.04       27.10     10.77 o 
  -3   6  15      552.33      603.96     26.26 o 
  -2   6  15      318.12      305.95     18.39 o 
  -1   6  15      136.70      151.24     18.84 o 
   0   6  15      772.71      823.17     32.09 o 
   1   6  15       89.71       79.51     12.00 o 
   2   6  15       55.14       53.43     11.22 o 
   3   6  15       14.35       19.93     12.34 o 
   4   6  15       13.75        9.69     17.50 o 
  -8   7  15      224.98      243.19     28.47 o 
  -7   7  15        6.71       13.23     11.73 o 
  -6   7  15       29.63       19.37     11.20 o 
  -5   7  15      254.99      202.35     19.50 o 
  -4   7  15      362.45      408.65     26.16 o 
  -3   7  15       23.13        2.36     15.51 o 
  -2   7  15      281.89      279.93     31.80 o 
  -1   7  15       12.63        7.19      8.40 o 
   0   7  15      169.37      165.89     15.09 o 
   1   7  15       85.62       69.95     11.51 o 
   2   7  15      158.42      192.24     47.12 o 
   3   7  15       10.57        6.37     15.72 o 
  -7   8  15       12.18        6.97     14.62 o 
  -6   8  15      162.07      137.74     21.84 o 
  -5   8  15        0.97        0.23      9.78 o 
  -4   8  15        1.32        3.12     14.19 o 
  -3   8  15        0.03       12.55      9.92 o 
  -2   8  15      120.38      131.99     26.55 o 
  -1   8  15       14.00       15.57      8.81 o 
   0   8  15      250.64      241.90     30.76 o 
   1   8  15        0.37       -3.48     10.31 o 
   2   8  15      143.74       96.19     22.35 o 
  -4   9  15       61.33       69.51     13.84 o 
  -3   9  15       46.13       43.00     12.02 o 
  -2   9  15       16.44        4.93      9.91 o 
  -1   9  15       14.81       14.02     14.87 o 
 -10   0  16      484.99      508.03     28.76 o 
  -8   0  16        1.93       12.92      9.43 o 
  -6   0  16      408.39      403.43     17.88 o 
  -4   0  16     1529.75     1598.71     57.52 o 
  -2   0  16      475.42      490.83     33.31 o 
   0   0  16       42.75       41.84     10.44 o 
   2   0  16     2019.39     2096.14     74.69 o 
   4   0  16       67.03       56.17     14.11 o 
 -10   1  16       15.33       14.39      8.19 o 
  -9   1  16        4.78        6.07      6.64 o 
  -8   1  16      376.50      404.56     22.84 o 
  -7   1  16        3.32       -0.69      5.06 o 
  -6   1  16      711.92      719.80     20.04 o 
  -5   1  16      161.81      136.00      8.17 o 
  -4   1  16       86.45       93.11      8.29 o 
  -3   1  16      137.11      132.69      9.36 o 
  -2   1  16      411.87      403.73     20.19 o 
  -1   1  16        6.57        1.60      5.58 o 
   0   1  16      917.97      911.01     27.33 o 
   1   1  16       14.09       18.91      6.75 o 
   2   1  16       90.47       89.81      9.87 o 
   3   1  16       15.72       21.71      7.89 o 
   4   1  16      156.32      184.53     13.03 o 
   5   1  16       81.42       77.60     11.62 o 
 -10   2  16      224.12      230.12     14.91 o 
  -9   2  16      130.95      110.25     10.87 o 
  -8   2  16      113.66      121.33      8.43 o 
  -7   2  16        7.02        5.48      4.97 o 
  -6   2  16       58.64       58.77      6.88 o 
  -5   2  16        1.89        5.96      5.09 o 
  -4   2  16      463.58      440.35     18.23 o 
  -3   2  16       45.91       55.71      5.58 o 
  -2   2  16        7.02        2.33      5.13 o 
  -1   2  16      320.32      306.10     13.66 o 
   0   2  16      152.75      144.08      9.94 o 
   1   2  16      212.56      209.64     15.89 o 
   2   2  16      934.07      948.50     28.59 o 
   3   2  16       55.51       53.06      8.87 o 
   4   2  16       21.62       17.60      7.72 o 
   5   2  16        0.96        0.09      8.73 o 
 -10   3  16      155.28      148.28     22.69 o 
  -9   3  16       26.20       41.36     12.39 o 
  -8   3  16        1.07        4.38      7.09 o 
  -7   3  16      123.37      101.63     13.80 o 
  -6   3  16       69.28       83.18     10.73 o 
  -5   3  16       82.34       74.10     10.19 o 
  -4   3  16       19.62       22.27      8.03 o 
  -3   3  16        8.09        8.22      7.42 o 
  -2   3  16      283.15      292.03     17.44 o 
  -1   3  16       31.26       19.97      5.36 o 
   0   3  16       61.33       60.99      7.73 o 
   1   3  16       27.97       34.71      6.42 o 
   2   3  16       35.51       21.24      6.58 o 
   3   3  16       53.41       42.00      7.78 o 
   4   3  16      205.51      214.86     14.41 o 
  -9   4  16        0.15        2.94      8.23 o 
  -8   4  16       51.27       33.96      9.14 o 
  -7   4  16       80.75       70.89     18.86 o 
  -6   4  16       81.20       83.92     13.28 o 
  -5   4  16       22.96       24.44      8.59 o 
  -4   4  16      283.18      252.44     16.39 o 
  -3   4  16        0.67        1.89      7.38 o 
  -2   4  16      176.05      135.77     12.89 o 
  -1   4  16       29.82       29.30      8.94 o 
   0   4  16       21.46       35.02      9.65 o 
   1   4  16        0.20        4.60      8.53 o 
   2   4  16      121.71      116.60     17.98 o 
   3   4  16      657.89      678.86     29.36 o 
   4   4  16        2.17      -11.31     10.49 o 
  -9   5  16       66.83       60.31     12.82 o 
  -8   5  16        1.83       -0.44      9.96 o 
  -7   5  16        0.29        6.09     10.04 o 
  -6   5  16        5.46        6.86      9.69 o 
  -5   5  16      179.06      174.73     14.18 o 
  -4   5  16      197.14      164.88     18.31 o 
  -3   5  16      535.40      545.10     33.08 o 
  -2   5  16       31.30       29.81      8.03 o 
  -1   5  16       10.38       15.28      7.52 o 
   0   5  16      336.32      385.22     18.49 o 
   1   5  16      218.32      198.05     16.65 o 
   2   5  16        9.04       16.93     10.38 o 
   3   5  16      139.05      120.88     19.97 o 
  -8   6  16       62.56       25.92     17.42 o 
  -7   6  16      422.52      393.99     27.52 o 
  -6   6  16      120.91       95.21     16.95 o 
  -5   6  16      566.88      603.79     33.32 o 
  -4   6  16      228.73      258.66     21.72 o 
  -3   6  16      185.80      148.59     25.63 o 
  -2   6  16       41.33       21.90     11.94 o 
  -1   6  16      449.87      458.38     33.30 o 
   0   6  16        2.01       14.94      9.10 o 
   1   6  16      209.76      243.38     26.23 o 
   2   6  16       83.36       73.05     16.44 o 
  -7   7  16        1.55       -5.52     13.51 o 
  -6   7  16       54.22       26.43     15.72 o 
  -5   7  16      379.41      414.44     27.46 o 
  -4   7  16       83.16       66.16     14.18 o 
  -3   7  16      834.76      777.21     38.39 o 
  -2   7  16        0.31       -5.36      8.26 o 
  -1   7  16       21.09       19.43      9.35 o 
   0   7  16        6.16        3.35      8.88 o 
   1   7  16      247.59      277.07     24.62 o 
  -5   8  16      163.89      148.36     23.37 o 
  -4   8  16        0.57       -5.18     13.00 o 
  -3   8  16      137.46      151.32     17.69 o 
  -2   8  16      120.27       93.16     15.55 o 
  -1   8  16      290.37      254.90     39.98 o 
  -9   0  17      119.10      130.18     15.53 o 
  -7   0  17      809.52      758.38     37.09 o 
  -5   0  17     1081.28     1110.59     34.92 o 
  -3   0  17      323.63      293.03     19.91 o 
  -1   0  17      266.70      236.27     25.41 o 
   1   0  17      482.01      536.93     29.03 o 
   3   0  17      187.38      210.25     35.05 o 
  -9   1  17      145.68      148.71     12.58 o 
  -8   1  17       15.71       14.95      6.93 o 
  -7   1  17      148.96      152.22      9.42 o 
  -6   1  17       77.48       75.07      9.36 o 
  -5   1  17      137.50      152.82     10.33 o 
  -4   1  17      138.64      131.18      8.30 o 
  -3   1  17      612.73      613.35     27.64 o 
  -2   1  17        0.64        5.14      5.91 o 
  -1   1  17      517.25      512.50     25.29 o 
   0   1  17      173.23      184.45     12.57 o 
   1   1  17        0.97        3.19      6.70 o 
   2   1  17       29.61       23.52      7.94 o 
   3   1  17      394.54      416.10     18.57 o 
   4   1  17        1.20        3.37     10.72 o 
  -9   2  17      237.31      257.15     19.56 o 
  -8   2  17      409.65      419.56     21.35 o 
  -7   2  17       12.32        7.10      5.21 o 
  -6   2  17       14.96       13.85      5.74 o 
  -5   2  17      285.62      275.75     12.84 o 
  -4   2  17      127.41      109.25      8.70 o 
  -3   2  17      248.96      235.45     10.01 o 
  -2   2  17      122.46      118.67     10.29 o 
  -1   2  17       40.52       29.66      6.68 o 
   0   2  17        0.57       -6.50      5.58 o 
   1   2  17       21.24       29.22      7.28 o 
   2   2  17       73.69       64.85     11.01 o 
   3   2  17        5.22        1.98      8.28 o 
  -9   3  17        4.27        5.69     13.26 o 
  -8   3  17       21.81       17.72      8.35 o 
  -7   3  17       69.38       52.46     12.18 o 
  -6   3  17       21.82       19.28      8.13 o 
  -5   3  17      205.34      203.20     15.30 o 
  -4   3  17      336.06      371.96     26.35 o 
  -3   3  17       52.83       64.80     10.51 o 
  -2   3  17        2.96       -0.29      7.45 o 
  -1   3  17       32.83       18.94     21.41 o 
   0   3  17      198.95      198.06     10.70 o 
   1   3  17       56.46       62.97      7.58 o 
   2   3  17        5.30        4.24      6.17 o 
   3   3  17        3.28       -3.84      6.90 o 
  -8   4  17      198.29      181.03     16.64 o 
  -7   4  17       16.56       15.27     18.95 o 
  -6   4  17      169.81      124.08     15.54 o 
  -5   4  17       88.54      106.11     12.51 o 
  -4   4  17       23.36       32.78      9.56 o 
  -3   4  17      141.98      127.88     13.55 o 
  -2   4  17        6.18       -3.13      7.79 o 
  -1   4  17        7.38       14.91      8.90 o 
   0   4  17        1.69       -1.53      8.05 o 
   1   4  17      202.70      195.91     16.86 o 
   2   4  17      183.65      154.08     18.62 o 
   3   4  17       22.87        4.21     16.57 o 
  -7   5  17        1.57       -1.36     11.90 o 
  -6   5  17        7.92       16.14     10.86 o 
  -5   5  17        6.81       12.18     10.28 o 
  -4   5  17       75.96       68.53     11.82 o 
  -3   5  17       79.25       95.75     12.68 o 
  -2   5  17       64.76       79.63     10.47 o 
  -1   5  17      330.26      298.20     20.14 o 
   0   5  17      147.64      133.38     12.70 o 
   1   5  17      101.98      106.97     18.00 o 
   2   5  17      171.45      136.13     24.73 o 
  -6   6  17      119.49       85.23     22.01 o 
  -5   6  17      180.49      174.79     27.02 o 
  -4   6  17       18.47       10.61     11.69 o 
  -3   6  17       65.29       55.93     13.52 o 
  -2   6  17      140.93      132.42     14.93 o 
  -1   6  17        7.75        6.80      9.45 o 
   0   6  17      125.52      133.90     24.87 o 
   1   6  17      261.64      237.20     33.78 o 
  -4   7  17      166.39      144.11     25.66 o 
  -3   7  17        0.85       15.72     16.14 o 
  -2   7  17        2.49        6.56      9.36 o 
  -1   7  17        8.63       13.61      9.81 o 
  -8   0  18        1.86        2.66      9.49 o 
  -6   0  18      181.71      159.76     19.66 o 
  -4   0  18      129.64      117.19     13.95 o 
  -2   0  18      140.92      132.11     16.23 o 
   0   0  18     1757.73     1889.45     69.39 o 
   2   0  18      681.75      674.59     44.44 o 
  -8   1  18      178.94      177.90     14.56 o 
  -7   1  18        6.41       -5.20      5.28 o 
  -6   1  18       77.04       60.53      7.28 o 
  -5   1  18       11.53       12.52      6.39 o 
  -4   1  18      439.35      434.10     14.76 o 
  -3   1  18       41.72       41.54      7.57 o 
  -2   1  18      312.62      311.21     14.61 o 
  -1   1  18      110.68      108.12      9.91 o 
   0   1  18       83.53       74.39      9.54 o 
   1   1  18       37.34       26.83      9.08 o 
   2   1  18      540.57      541.05     27.29 o 
  -8   2  18        0.43       -1.02     12.07 o 
  -7   2  18        1.35        1.54      5.24 o 
  -6   2  18      114.04      125.94     10.95 o 
  -5   2  18        7.42        2.47      5.57 o 
  -4   2  18       99.78       91.39      8.41 o 
  -3   2  18       31.31        4.56      5.80 o 
  -2   2  18        8.58        5.66      6.04 o 
  -1   2  18       49.09       50.94      7.92 o 
   0   2  18      367.44      351.90     18.90 o 
   1   2  18        0.18       -6.25      6.99 o 
   2   2  18       95.07       85.38     12.10 o 
  -7   3  18        3.88        2.29     11.98 o 
  -6   3  18      168.82      173.01     15.14 o 
  -5   3  18      125.54      126.55     19.27 o 
  -4   3  18      230.47      218.92     17.79 o 
  -3   3  18       39.61       50.71     10.66 o 
  -2   3  18       20.63       11.78      8.70 o 
  -1   3  18        9.70       15.30      8.99 o 
   0   3  18      119.67      112.18     13.78 o 
   1   3  18      148.14      186.41     20.35 o 
  -7   4  18       95.59       85.40     18.35 o 
  -6   4  18       55.89       53.45     16.74 o 
  -5   4  18        7.55       -1.35     10.00 o 
  -4   4  18      284.98      261.69     33.14 o 
  -3   4  18      171.54      153.54     14.95 o 
  -2   4  18        3.14       15.99      9.29 o 
  -1   4  18      184.14      168.61     15.66 o 
   0   4  18       27.26       19.02     12.21 o 
   1   4  18        6.63       -0.85     14.79 o 
  -6   5  18        7.15        6.29     13.26 o 
  -5   5  18      121.93      125.76     21.41 o 
  -4   5  18       61.81       76.03     15.25 o 
  -3   5  18       21.68       18.23     18.40 o 
  -2   5  18       50.92       43.15     13.29 o 
  -1   5  18        3.92      -19.88     13.26 o 
   0   5  18       18.44       10.54     15.80 o 
  -5   0  19      255.48      217.76     14.23 o 
  -3   0  19       30.33       17.16     10.40 o 
  -1   0  19      223.55      205.72     23.20 o 
  -6   1  19        1.29        1.89      6.23 o 
  -5   1  19      107.87       91.00     10.18 o 
  -4   1  19       66.86       48.95      7.27 o 
  -3   1  19      508.85      536.70     22.08 o 
  -2   1  19       27.20       28.38      9.39 o 
  -1   1  19       69.72       39.69     10.18 o 
   0   1  19       48.92       57.96     11.64 o 
  -6   2  19       11.49        2.47      9.81 o 
  -5   2  19      382.78      337.06     23.54 o 
  -4   2  19       15.89        1.03      6.25 o 
  -3   2  19        0.83       -2.83      6.78 o 
  -2   2  19        4.30       -2.88      5.43 o 
  -1   2  19       37.81       41.51      9.12 o 
   0   2  19       35.64       28.22      9.22 o 
  -5   3  19        1.41        8.16     10.26 o 
  -4   3  19      237.82      198.21     30.29 o 
  -3   3  19        9.10       -1.10     12.92 o 
  -2   3  19       19.69        4.33     14.79 o 
  -1   3  19      161.74      158.13     24.13 o 
                                                 
